# Supplementary material for: Impacts of climate on the biodiversity-productivity relationship in natural forests
Source: Nat Commun. 2018 Dec 21;9:5436. doi: 10.1038/s41467-018-07880-w (PMC6303326; doi:10.1038/s41467-018-07880-w)
Supplement: Supplementary file 4 — Supplementary Data 1 [file 41467_2018_7880_MOESM4_ESM.xlsx]

## Sheet: Supplementary Data File 1
Supplementary Data File 1. Results of glm analyses of the relationship between productivity and richness for each climatic quantile class in Fig. 1. *Percentage deviance explained = ((null deviance − residual deviance) / null deviance) × 100
MAT range (°C)	TAP range (mm)	Plot n	Model	Term	Estimate	Std. error	z value	Pr(>|z|)	Deviance explained (%)*	AIC
(18.3, 23.4)	(99, 420)	261	Linear model	Intercept	-3.739	0.173	-21.56	<0.001	3.7	843
				Linear term	0.388	0.122	3.176	0.002
			Quadratic model	Intercept	-3.744	0.41	-9.14	<0.001	3.7	841
				Linear term	0.394	0.486	0.812	0.418
				Quadratic term	-0.002	0.115	-0.014	0.989
(18.3, 23.5)	(423, 569)	511	Linear model	Intercept	-2.598	0.115	-22.536	<0.001	2.3	1625
				Linear term	0.235	0.068	3.464	<0.001
			Quadratic model	Intercept	-2.527	0.285	-8.88	<0.001	2.3	1623
				Linear term	0.149	0.326	0.458	0.647
				Quadratic term	0.021	0.077	0.271	0.787
(18.3, 23.2)	(571, 719)	719	Linear model	Intercept	-2.432	0.095	-25.636	<0.001	9.1	2363
				Linear term	0.359	0.042	8.477	<0.001
			Quadratic model	Intercept	-2.457	0.165	-14.848	<0.001	9.1	2361
				Linear term	0.381	0.133	2.863	0.004
				Quadratic term	-0.004	0.022	-0.179	0.858
(18.3, 22.2)	(721, 827)	353	Linear model	Intercept	-1.944	0.118	-16.492	<0.001	16.2	1055
				Linear term	0.296	0.038	7.761	<0.001
			Quadratic model	Intercept	-2.241	0.166	-13.536	<0.001	14.6	1060
				Linear term	0.49	0.085	5.739	<0.001
				Quadratic term	-0.024	0.009	-2.535	0.012
(18.3, 21.8)	(829, 1015)	693	Linear model	Intercept	-1.727	0.081	-21.371	<0.001	23.1	2066
				Linear term	0.289	0.022	13.288	<0.001
			Quadratic model	Intercept	-2.205	0.125	-17.657	<0.001	20.4	2089
				Linear term	0.58	0.062	9.291	<0.001
				Quadratic term	-0.033	0.007	-4.965	<0.001
(18.3, 21.2)	(1017, 1124)	506	Linear model	Intercept	-0.638	0.106	-6.048	<0.001	16.3	1466
				Linear term	0.159	0.019	8.186	<0.001
			Quadratic model	Intercept	-1.347	0.17	-7.929	<0.001	11.7	1491
				Linear term	0.482	0.065	7.473	<0.001
				Quadratic term	-0.029	0.006	-5.242	<0.001
(18.3, 22.6)	(1126, 1208)	781	Linear model	Intercept	-0.02	0.082	-0.246	0.806	7	2417
				Linear term	0.103	0.015	6.751	<0.001
			Quadratic model	Intercept	-0.365	0.128	-2.85	0.004	5.5	2427
				Linear term	0.271	0.051	5.363	<0.001
				Quadratic term	-0.015	0.004	-3.485	<0.001
(18.3, 23.8)	(1210, 1327)	2364	Linear model	Intercept	-0.257	0.045	-5.651	<0.001	10.2	7554
				Linear term	0.144	0.01	14.658	<0.001
			Quadratic model	Intercept	-0.604	0.067	-8.954	<0.001	8.3	7599
				Linear term	0.339	0.03	11.362	<0.001
				Quadratic term	-0.019	0.003	-6.91	<0.001
(18.3, 23.8)	(1329, 1466)	2028	Linear model	Intercept	-0.335	0.048	-6.94	<0.001	12.7	6449
				Linear term	0.132	0.009	14.817	<0.001
			Quadratic model	Intercept	-0.783	0.072	-10.818	<0.001	9.8	6513
				Linear term	0.365	0.03	12.297	<0.001
				Quadratic term	-0.02	0.002	-8.203	<0.001
(18.3, 23.4)	(1468, 1711)	2959	Linear model	Intercept	-0.301	0.04	-7.503	<0.001	10.5	9108
				Linear term	0.126	0.007	17.152	<0.001
			Quadratic model	Intercept	-0.633	0.062	-10.157	<0.001	9	9154
				Linear term	0.291	0.025	11.679	<0.001
				Quadratic term	-0.015	0.002	-6.926	<0.001
(16.7, 18.1)	(185, 420)	466	Linear model	Intercept	-4.369	0.184	-23.716	<0.001	3.4	1540
				Linear term	0.638	0.158	4.049	<0.001
			Quadratic model	Intercept	-4.434	0.602	-7.365	<0.001	3.4	1538
				Linear term	0.727	0.798	0.911	0.363
				Quadratic term	-0.024	0.215	-0.114	0.91
(16.7, 18.1)	(422, 569)	629	Linear model	Intercept	-3.601	0.115	-31.239	<0.001	9.3	1983
				Linear term	0.603	0.075	8.008	<0.001
			Quadratic model	Intercept	-3.52	0.296	-11.9	<0.001	9.3	1981
				Linear term	0.498	0.364	1.369	0.172
				Quadratic term	0.029	0.096	0.297	0.767
(16.7, 18.1)	(571, 719)	1068	Linear model	Intercept	-2.381	0.076	-31.463	<0.001	8.1	3293
				Linear term	0.364	0.039	9.384	<0.001
			Quadratic model	Intercept	-2.666	0.145	-18.439	<0.001	7.6	3297
				Linear term	0.678	0.141	4.81	<0.001
				Quadratic term	-0.068	0.029	-2.315	0.021
(16.7, 18.1)	(721, 827)	468	Linear model	Intercept	-2.164	0.106	-20.413	<0.001	20.5	1394
				Linear term	0.382	0.04	9.529	<0.001
			Quadratic model	Intercept	-2.952	0.19	-15.503	<0.001	16.3	1416
				Linear term	1.097	0.15	7.3	<0.001
				Quadratic term	-0.125	0.025	-4.928	<0.001
(16.7, 18.1)	(830, 1015)	161	Linear model	Intercept	-1.992	0.158	-12.584	<0.001	32.8	463
				Linear term	0.304	0.036	8.536	<0.001
			Quadratic model	Intercept	-2.357	0.259	-9.105	<0.001	31.4	465
				Linear term	0.519	0.126	4.116	<0.001
				Quadratic term	-0.023	0.013	-1.779	0.077
(16.7, 18.1)	(1017, 1124)	215	Linear model	Intercept	-1.524	0.18	-8.444	<0.001	35.3	629
				Linear term	0.271	0.03	8.984	<0.001
			Quadratic model	Intercept	-2.671	0.283	-9.423	<0.001	27.5	651
				Linear term	0.789	0.106	7.443	<0.001
				Quadratic term	-0.047	0.009	-5.072	<0.001
(16.7, 18.1)	(1126, 1208)	1436	Linear model	Intercept	0.011	0.063	0.178	0.859	7.4	4452
				Linear term	0.099	0.01	9.511	<0.001
			Quadratic model	Intercept	-0.367	0.101	-3.635	<0.001	5.9	4473
				Linear term	0.267	0.037	7.283	<0.001
				Quadratic term	-0.014	0.003	-4.777	<0.001
(16.7, 18.1)	(1210, 1327)	2297	Linear model	Intercept	-0.064	0.049	-1.31	0.19	9.8	7024
				Linear term	0.106	0.008	13.646	<0.001
			Quadratic model	Intercept	-0.527	0.078	-6.789	<0.001	7.5	7079
				Linear term	0.307	0.028	11.163	<0.001
				Quadratic term	-0.016	0.002	-7.622	<0.001
(16.7, 18.1)	(1329, 1466)	3254	Linear model	Intercept	-0.107	0.042	-2.56	0.011	11.6	10169
				Linear term	0.103	0.006	17.044	<0.001
			Quadratic model	Intercept	-0.672	0.065	-10.301	<0.001	8.2	10289
				Linear term	0.33	0.021	15.54	<0.001
				Quadratic term	-0.017	0.002	-11.126	<0.001
(16.7, 18.1)	(1468, 1609)	969	Linear model	Intercept	0.196	0.07	2.794	0.005	7.8	2882
				Linear term	0.077	0.01	7.623	<0.001
			Quadratic model	Intercept	-0.201	0.109	-1.843	0.066	5.7	2902
				Linear term	0.237	0.035	6.737	<0.001
				Quadratic term	-0.012	0.002	-4.74	<0.001
(14.2, 16.5)	(193, 420)	415	Linear model	Intercept	-4.4	0.124	-35.578	<0.001	17.8	1322
				Linear term	0.779	0.084	9.265	<0.001
			Quadratic model	Intercept	-4.78	0.252	-18.944	<0.001	17.2	1323
				Linear term	1.232	0.275	4.473	<0.001
				Quadratic term	-0.096	0.056	-1.728	0.085
(14.2, 16.5)	(423, 569)	448	Linear model	Intercept	-3.069	0.133	-23.023	<0.001	7.5	1507
				Linear term	0.434	0.073	5.988	<0.001
			Quadratic model	Intercept	-3.176	0.302	-10.532	<0.001	7.4	1506
				Linear term	0.559	0.324	1.727	0.085
				Quadratic term	-0.029	0.072	-0.395	0.693
(14.2, 16.5)	(571, 719)	146	Linear model	Intercept	-2.493	0.205	-12.178	<0.001	24.1	499
				Linear term	0.514	0.083	6.184	<0.001
			Quadratic model	Intercept	-3.165	0.342	-9.253	<0.001	21	503
				Linear term	1.133	0.268	4.232	<0.001
				Quadratic term	-0.101	0.042	-2.43	0.016
(14.2, 16.4)	(723, 827)	70	Linear model	Intercept	-1.777	0.244	-7.291	<0.001	31.9	206
				Linear term	0.308	0.066	4.632	<0.001
			Quadratic model	Intercept	-2.656	0.392	-6.783	<0.001	24	211
				Linear term	0.855	0.206	4.148	<0.001
				Quadratic term	-0.062	0.022	-2.789	0.007
(14.2, 16.5)	(831, 1015)	402	Linear model	Intercept	-1.643	0.114	-14.47	<0.001	27.3	1168
				Linear term	0.254	0.024	10.451	<0.001
			Quadratic model	Intercept	-2.497	0.186	-13.443	<0.001	21.4	1198
				Linear term	0.7	0.082	8.562	<0.001
				Quadratic term	-0.045	0.008	-5.689	<0.001
(14.2, 16.5)	(1017, 1124)	603	Linear model	Intercept	-1.066	0.1	-10.653	<0.001	26.5	1822
				Linear term	0.187	0.015	12.877	<0.001
			Quadratic model	Intercept	-1.863	0.159	-11.711	<0.001	21.6	1859
				Linear term	0.476	0.048	9.955	<0.001
				Quadratic term	-0.02	0.003	-6.318	<0.001
(14.2, 16.5)	(1126, 1208)	2388	Linear model	Intercept	-0.208	0.047	-4.375	<0.001	11.2	6851
				Linear term	0.096	0.006	14.929	<0.001
			Quadratic model	Intercept	-0.714	0.076	-9.365	<0.001	8.5	6919
				Linear term	0.279	0.023	12.317	<0.001
				Quadratic term	-0.013	0.002	-8.413	<0.001
(14.2, 16.5)	(1210, 1327)	2287	Linear model	Intercept	-0.3	0.05	-6.028	<0.001	11.8	6697
				Linear term	0.107	0.007	14.744	<0.001
			Quadratic model	Intercept	-0.861	0.08	-10.815	<0.001	8.7	6774
				Linear term	0.316	0.024	12.929	<0.001
				Quadratic term	-0.015	0.002	-8.934	<0.001
(14.2, 16.5)	(1329, 1466)	3258	Linear model	Intercept	-0.141	0.04	-3.527	<0.001	11.6	9040
				Linear term	0.087	0.005	17.866	<0.001
			Quadratic model	Intercept	-0.663	0.066	-10.103	<0.001	8.9	9135
				Linear term	0.261	0.018	14.394	<0.001
				Quadratic term	-0.011	0.001	-9.945	<0.001
(14.2, 16.5)	(1468, 1655)	628	Linear model	Intercept	0.223	0.086	2.591	0.01	4.2	1670
				Linear term	0.049	0.01	4.762	<0.001
			Quadratic model	Intercept	-0.018	0.144	-0.123	0.902	3.5	1673
				Linear term	0.129	0.04	3.251	0.001
				Quadratic term	-0.005	0.002	-2.078	0.038
(11.9, 14)	(135, 420)	494	Linear model	Intercept	-2.961	0.09	-32.723	<0.001	5.1	1258
				Linear term	0.244	0.049	5.023	<0.001
			Quadratic model	Intercept	-3.143	0.183	-17.156	<0.001	4.9	1257
				Linear term	0.448	0.185	2.422	0.016
				Quadratic term	-0.047	0.041	-1.143	0.254
(11.9, 14)	(422, 569)	237	Linear model	Intercept	-3.067	0.143	-21.392	<0.001	13.2	693
				Linear term	0.286	0.049	5.868	<0.001
			Quadratic model	Intercept	-3.288	0.261	-12.617	<0.001	12.8	692
				Linear term	0.472	0.19	2.49	0.013
				Quadratic term	-0.03	0.03	-1.015	0.311
(11.9, 14)	(573, 719)	128	Linear model	Intercept	-2.449	0.352	-6.95	<0.001	14.2	512
				Linear term	0.47	0.108	4.331	<0.001
			Quadratic model	Intercept	-3.211	0.666	-4.823	<0.001	13	512
				Linear term	1.058	0.45	2.352	0.02
				Quadratic term	-0.09	0.067	-1.348	0.18
(11.9, 14)	(721, 827)	60	Linear model	Intercept	-0.456	0.474	-0.962	0.34	17.7	221
				Linear term	0.318	0.117	2.711	0.009
			Quadratic model	Intercept	-1.989	0.859	-2.314	0.024	11.2	224
				Linear term	1.212	0.438	2.765	0.008
				Quadratic term	-0.108	0.051	-2.112	0.039
(11.9, 14)	(829, 1015)	826	Linear model	Intercept	-0.328	0.079	-4.133	<0.001	10.9	2246
				Linear term	0.076	0.011	6.689	<0.001
			Quadratic model	Intercept	-1.143	0.136	-8.43	<0.001	5.2	2295
				Linear term	0.376	0.043	8.837	<0.001
				Quadratic term	-0.022	0.003	-7.302	<0.001
(11.9, 14)	(1017, 1124)	3536	Linear model	Intercept	-0.281	0.039	-7.241	<0.001	10.3	9044
				Linear term	0.084	0.005	16.881	<0.001
			Quadratic model	Intercept	-0.918	0.072	-12.829	<0.001	7.5	9151
				Linear term	0.281	0.019	14.518	<0.001
				Quadratic term	-0.013	0.001	-10.529	<0.001
(11.9, 14)	(1126, 1208)	2319	Linear model	Intercept	-0.138	0.045	-3.098	0.002	7	5077
				Linear term	0.061	0.005	11.649	<0.001
			Quadratic model	Intercept	-0.632	0.093	-6.818	<0.001	5.5	5111
				Linear term	0.197	0.023	8.562	<0.001
				Quadratic term	-0.008	0.001	-6.064	<0.001
(11.9, 14)	(1210, 1327)	1489	Linear model	Intercept	-0.242	0.061	-3.943	<0.001	13.4	3518
				Linear term	0.081	0.007	11.829	<0.001
			Quadratic model	Intercept	-1.17	0.119	-9.87	<0.001	8.6	3596
				Linear term	0.327	0.028	11.685	<0.001
				Quadratic term	-0.014	0.002	-9.065	<0.001
(11.9, 14)	(1329, 1466)	825	Linear model	Intercept	-0.059	0.08	-0.743	0.458	11	1938
				Linear term	0.068	0.009	7.663	<0.001
			Quadratic model	Intercept	-0.787	0.139	-5.645	<0.001	6.7	1975
				Linear term	0.27	0.033	8.116	<0.001
				Quadratic term	-0.012	0.002	-6.298	<0.001
(11.9, 14)	(1468, 1979)	877	Linear model	Intercept	0.451	0.082	5.512	<0.001	2.1	1992
				Linear term	0.031	0.01	3.269	0.001
			Quadratic model	Intercept	0.028	0.168	0.166	0.868	1.2	1998
				Linear term	0.152	0.043	3.535	<0.001
				Quadratic term	-0.008	0.003	-2.877	0.004
(9.5, 11.7)	(171, 420)	1766	Linear model	Intercept	-2.882	0.05	-58.028	<0.001	6.7	4136
				Linear term	0.285	0.025	11.167	<0.001
			Quadratic model	Intercept	-2.986	0.089	-33.597	<0.001	6.6	4136
				Linear term	0.394	0.081	4.861	<0.001
				Quadratic term	-0.024	0.017	-1.421	0.155
(9.5, 11.7)	(422, 569)	541	Linear model	Intercept	-2.363	0.106	-22.295	<0.001	10	1569
				Linear term	0.244	0.033	7.47	<0.001
			Quadratic model	Intercept	-2.692	0.203	-13.274	<0.001	9.4	1570
				Linear term	0.48	0.128	3.746	<0.001
				Quadratic term	-0.035	0.018	-1.903	0.058
(9.5, 11.7)	(571, 719)	275	Linear model	Intercept	-2.026	0.187	-10.85	<0.001	19.9	927
				Linear term	0.406	0.051	7.886	<0.001
			Quadratic model	Intercept	-2.678	0.354	-7.574	<0.001	18.6	930
				Linear term	0.864	0.218	3.966	<0.001
				Quadratic term	-0.065	0.03	-2.165	0.031
(9.5, 11.7)	(721, 827)	122	Linear model	Intercept	-1.241	0.252	-4.931	<0.001	30.6	377
				Linear term	0.373	0.057	6.577	<0.001
			Quadratic model	Intercept	-2.291	0.464	-4.935	<0.001	26.5	383
				Linear term	0.97	0.231	4.201	<0.001
				Quadratic term	-0.069	0.026	-2.665	0.009
(9.5, 11.7)	(829, 1015)	2136	Linear model	Intercept	-0.234	0.044	-5.309	<0.001	9.9	4919
				Linear term	0.082	0.006	13.415	<0.001
			Quadratic model	Intercept	-0.738	0.083	-8.893	<0.001	7.8	4967
				Linear term	0.251	0.024	10.258	<0.001
				Quadratic term	-0.012	0.002	-7.136	<0.001
(9.5, 11.7)	(1017, 1124)	2119	Linear model	Intercept	0.047	0.048	0.98	0.327	5.9	5150
				Linear term	0.058	0.006	9.443	<0.001
			Quadratic model	Intercept	-0.435	0.089	-4.894	<0.001	4	5189
				Linear term	0.213	0.025	8.521	<0.001
				Quadratic term	-0.011	0.002	-6.401	<0.001
(9.5, 11.7)	(1126, 1208)	1237	Linear model	Intercept	0.175	0.061	2.889	0.004	7.1	3201
				Linear term	0.061	0.008	7.371	<0.001
			Quadratic model	Intercept	-0.385	0.108	-3.567	<0.001	4.2	3238
				Linear term	0.261	0.033	7.896	<0.001
				Quadratic term	-0.014	0.002	-6.235	<0.001
(9.5, 11.7)	(1210, 1327)	751	Linear model	Intercept	0.784	0.09	8.749	<0.001	2.5	2187
				Linear term	0.008	0.013	0.57	0.569
			Quadratic model	Intercept	0.234	0.155	1.509	0.132	0	2204
				Linear term	0.218	0.051	4.319	<0.001
				Quadratic term	-0.016	0.004	-4.317	<0.001
(9.5, 11.7)	(1329, 1466)	467	Linear model	Intercept	1.229	0.111	11.032	<0.001	3.5	1469
				Linear term	-0.017	0.019	-0.922	0.357
			Quadratic model	Intercept	0.615	0.189	3.256	0.001	0.2	1483
				Linear term	0.247	0.069	3.594	<0.001
				Quadratic term	-0.021	0.005	-3.998	<0.001
(9.5, 11.7)	(1468, 3297)	1714	Linear model	Intercept	1.476	0.06	24.533	<0.001	4.4	5744
				Linear term	-0.025	0.013	-1.941	0.052
			Quadratic model	Intercept	0.745	0.103	7.242	<0.001	0.2	5816
				Linear term	0.326	0.042	7.709	<0.001
				Quadratic term	-0.03	0.003	-8.675	<0.001
(7.5, 9.3)	(160, 420)	2468	Linear model	Intercept	-2.556	0.049	-52.628	<0.001	6	6518
				Linear term	0.288	0.023	12.491	<0.001
			Quadratic model	Intercept	-2.588	0.094	-27.389	<0.001	6	6516
				Linear term	0.319	0.082	3.91	<0.001
				Quadratic term	-0.006	0.016	-0.395	0.693
(7.5, 9.3)	(422, 569)	840	Linear model	Intercept	-1.068	0.082	-13.051	<0.001	0.6	2568
				Linear term	0.063	0.028	2.212	0.027
			Quadratic model	Intercept	-1.148	0.148	-7.777	<0.001	0.6	2566
				Linear term	0.13	0.107	1.217	0.224
				Quadratic term	-0.011	0.017	-0.654	0.514
(7.5, 9.3)	(571, 719)	486	Linear model	Intercept	-0.924	0.105	-8.8	<0.001	12.6	1436
				Linear term	0.277	0.033	8.35	<0.001
			Quadratic model	Intercept	-1.002	0.186	-5.39	<0.001	12.6	1434
				Linear term	0.335	0.118	2.834	0.005
				Quadratic term	-0.008	0.017	-0.51	0.61
(7.5, 9.3)	(724, 827)	661	Linear model	Intercept	-0.171	0.086	-1.998	0.046	6.5	1860
				Linear term	0.076	0.015	5.154	<0.001
			Quadratic model	Intercept	-0.672	0.144	-4.661	<0.001	3.9	1877
				Linear term	0.295	0.053	5.562	<0.001
				Quadratic term	-0.019	0.004	-4.289	<0.001
(7.5, 9.3)	(829, 1015)	1667	Linear model	Intercept	-0.384	0.056	-6.864	<0.001	14.5	4396
				Linear term	0.128	0.009	13.707	<0.001
			Quadratic model	Intercept	-1.141	0.099	-11.527	<0.001	10.1	4476
				Linear term	0.432	0.034	12.547	<0.001
				Quadratic term	-0.025	0.003	-9.168	<0.001
(7.5, 9.3)	(1017, 1124)	1132	Linear model	Intercept	0.091	0.07	1.301	0.193	7	2833
				Linear term	0.073	0.011	6.674	<0.001
			Quadratic model	Intercept	-0.634	0.134	-4.722	<0.001	3.8	2870
				Linear term	0.344	0.044	7.737	<0.001
				Quadratic term	-0.022	0.003	-6.275	<0.001
(7.5, 9.3)	(1126, 1208)	911	Linear model	Intercept	0.126	0.087	1.457	0.145	7.4	2421
				Linear term	0.073	0.013	5.476	<0.001
			Quadratic model	Intercept	-0.816	0.169	-4.823	<0.001	3.2	2460
				Linear term	0.418	0.055	7.566	<0.001
				Quadratic term	-0.027	0.004	-6.434	<0.001
(7.5, 9.3)	(1210, 1327)	690	Linear model	Intercept	0.691	0.092	7.506	<0.001	2.2	1838
				Linear term	0.015	0.014	1.075	0.283
			Quadratic model	Intercept	0.124	0.177	0.703	0.482	0.2	1849
				Linear term	0.228	0.059	3.886	<0.001
				Quadratic term	-0.017	0.004	-3.735	<0.001
(7.5, 9.3)	(1329, 1466)	406	Linear model	Intercept	0.784	0.138	5.681	<0.001	3.5	1306
				Linear term	0.036	0.024	1.535	0.126
			Quadratic model	Intercept	0.021	0.258	0.082	0.934	0.6	1316
				Linear term	0.358	0.095	3.758	<0.001
				Quadratic term	-0.027	0.008	-3.484	<0.001
(7.5, 9.3)	(1468, 3365)	1584	Linear model	Intercept	1.008	0.079	12.719	<0.001	6	5338
				Linear term	0.102	0.022	4.587	<0.001
			Quadratic model	Intercept	0.034	0.134	0.255	0.799	1.3	5413
				Linear term	0.686	0.069	9.919	<0.001
				Quadratic term	-0.072	0.008	-8.895	<0.001
(6.1, 7.3)	(180, 420)	2058	Linear model	Intercept	-2.064	0.061	-33.854	<0.001	4.2	6361
				Linear term	0.282	0.03	9.484	<0.001
			Quadratic model	Intercept	-2.018	0.116	-17.376	<0.001	4.2	6360
				Linear term	0.236	0.104	2.26	0.024
				Quadratic term	0.01	0.021	0.461	0.645
(6.1, 7.3)	(422, 569)	1322	Linear model	Intercept	-0.527	0.072	-7.278	<0.001	0	4264
				Linear term	0.015	0.028	0.546	0.585
			Quadratic model	Intercept	-0.563	0.134	-4.207	<0.001	0	4262
				Linear term	0.048	0.104	0.456	0.648
				Quadratic term	-0.006	0.018	-0.32	0.749
(6.1, 7.3)	(571, 719)	623	Linear model	Intercept	-0.392	0.087	-4.509	<0.001	5.7	1860
				Linear term	0.143	0.025	5.637	<0.001
			Quadratic model	Intercept	-0.666	0.147	-4.532	<0.001	4.9	1863
				Linear term	0.332	0.086	3.875	<0.001
				Quadratic term	-0.025	0.011	-2.312	0.021
(6.1, 7.3)	(721, 827)	2155	Linear model	Intercept	-0.639	0.047	-13.657	<0.001	11.4	5931
				Linear term	0.123	0.009	14.056	<0.001
			Quadratic model	Intercept	-1.196	0.08	-15.013	<0.001	8.4	6001
				Linear term	0.381	0.031	12.172	<0.001
				Quadratic term	-0.024	0.003	-8.562	<0.001
(6.1, 7.3)	(829, 1015)	1500	Linear model	Intercept	-0.097	0.058	-1.67	0.095	6	4089
				Linear term	0.074	0.01	7.434	<0.001
			Quadratic model	Intercept	-0.627	0.102	-6.134	<0.001	3.6	4126
				Linear term	0.295	0.037	8.051	<0.001
				Quadratic term	-0.019	0.003	-6.264	<0.001
(6.1, 7.3)	(1017, 1124)	1034	Linear model	Intercept	-0.119	0.07	-1.701	0.089	11.1	2543
				Linear term	0.095	0.011	8.659	<0.001
			Quadratic model	Intercept	-0.928	0.133	-6.961	<0.001	6.8	2590
				Linear term	0.404	0.045	8.982	<0.001
				Quadratic term	-0.025	0.004	-7.071	<0.001
(6.1, 7.3)	(1126, 1208)	999	Linear model	Intercept	0.226	0.072	3.155	0.002	2.5	2392
				Linear term	0.047	0.012	3.985	<0.001
			Quadratic model	Intercept	-0.153	0.144	-1.066	0.287	1.6	2400
				Linear term	0.19	0.049	3.906	<0.001
				Quadratic term	-0.012	0.004	-3.038	0.002
(6.1, 7.3)	(1210, 1327)	332	Linear model	Intercept	0.22	0.179	1.228	0.22	2	1080
				Linear term	0.052	0.032	1.635	0.103
			Quadratic model	Intercept	-0.415	0.359	-1.155	0.249	0.8	1082
				Linear term	0.325	0.138	2.359	0.019
				Quadratic term	-0.025	0.012	-2.034	0.043
(6.1, 7.3)	(1329, 1466)	131	Linear model	Intercept	0.691	0.241	2.865	0.005	7.6	375
				Linear term	0.076	0.053	1.427	0.156
			Quadratic model	Intercept	-0.541	0.486	-1.114	0.268	1.6	382
				Linear term	0.704	0.223	3.157	0.002
				Quadratic term	-0.069	0.024	-2.895	0.004
(6.1, 7.3)	(1468, 3184)	878	Linear model	Intercept	0.973	0.1	9.686	<0.001	5	2585
				Linear term	0.094	0.028	3.41	<0.001
			Quadratic model	Intercept	0.044	0.188	0.233	0.816	1.3	2617
				Linear term	0.657	0.1	6.547	<0.001
				Quadratic term	-0.074	0.013	-5.827	<0.001
(4.7, 5.9)	(206, 420)	1606	Linear model	Intercept	-1.592	0.068	-23.389	<0.001	2.3	5069
				Linear term	0.185	0.03	6.126	<0.001
			Quadratic model	Intercept	-1.501	0.12	-12.492	<0.001	2.3	5068
				Linear term	0.098	0.098	1.002	0.316
				Quadratic term	0.017	0.018	0.923	0.356
(4.7, 5.9)	(422, 569)	1745	Linear model	Intercept	-0.882	0.067	-13.218	<0.001	5.8	5571
				Linear term	0.204	0.025	8.244	<0.001
			Quadratic model	Intercept	-1.526	0.124	-12.301	<0.001	3.8	5607
				Linear term	0.748	0.092	8.127	<0.001
				Quadratic term	-0.093	0.015	-6.13	<0.001
(4.7, 5.9)	(571, 719)	1009	Linear model	Intercept	-0.507	0.073	-6.991	<0.001	7.6	3114
				Linear term	0.159	0.02	7.944	<0.001
			Quadratic model	Intercept	-0.957	0.126	-7.59	<0.001	5.9	3130
				Linear term	0.454	0.071	6.407	<0.001
				Quadratic term	-0.037	0.008	-4.342	<0.001
(4.7, 5.9)	(721, 827)	2659	Linear model	Intercept	-0.73	0.048	-15.349	<0.001	9.7	7739
				Linear term	0.127	0.009	14.539	<0.001
			Quadratic model	Intercept	-1.313	0.084	-15.55	<0.001	7.4	7806
				Linear term	0.4	0.034	11.786	<0.001
				Quadratic term	-0.026	0.003	-8.313	<0.001
(4.7, 5.9)	(829, 1015)	1029	Linear model	Intercept	0.071	0.069	1.042	0.298	3.8	2892
				Linear term	0.047	0.013	3.625	<0.001
			Quadratic model	Intercept	-0.463	0.123	-3.747	<0.001	1.3	2917
				Linear term	0.295	0.05	5.942	<0.001
				Quadratic term	-0.023	0.004	-5.171	<0.001
(4.7, 5.9)	(1017, 1124)	1011	Linear model	Intercept	-0.19	0.081	-2.328	0.02	2.8	2748
				Linear term	0.048	0.012	4.063	<0.001
			Quadratic model	Intercept	-0.675	0.16	-4.217	<0.001	1.6	2758
				Linear term	0.223	0.051	4.368	<0.001
				Quadratic term	-0.013	0.004	-3.516	<0.001
(4.7, 5.9)	(1126, 1208)	411	Linear model	Intercept	-0.052	0.132	-0.393	0.694	1.9	1152
				Linear term	0.051	0.021	2.422	0.016
			Quadratic model	Intercept	-0.361	0.25	-1.445	0.149	1.4	1152
				Linear term	0.174	0.087	2.004	0.046
				Quadratic term	-0.01	0.007	-1.456	0.146
(4.7, 5.9)	(1210, 1327)	397	Linear model	Intercept	0.607	0.093	6.53	<0.001	0	777
				Linear term	0.003	0.017	0.187	0.852
			Quadratic model	Intercept	0.634	0.183	3.459	<0.001	0	775
				Linear term	-0.008	0.069	-0.119	0.905
				Quadratic term	0.001	0.006	0.169	0.866
(4.7, 5.9)	(1329, 1466)	143	Linear model	Intercept	0.746	0.235	3.17	0.002	0.5	394
				Linear term	-0.021	0.048	-0.438	0.662
			Quadratic model	Intercept	1.051	0.498	2.112	0.036	0.1	393
				Linear term	-0.169	0.218	-0.776	0.439
				Quadratic term	0.016	0.023	0.697	0.487
(4.7, 5.9)	(1469, 2951)	676	Linear model	Intercept	0.764	0.122	6.249	<0.001	4.3	2037
				Linear term	0.101	0.031	3.244	0.001
			Quadratic model	Intercept	-0.185	0.248	-0.745	0.457	1.5	2054
				Linear term	0.655	0.13	5.03	<0.001
				Quadratic term	-0.071	0.016	-4.376	<0.001
(3.4, 4.5)	(248, 420)	756	Linear model	Intercept	-1.481	0.107	-13.875	<0.001	6.4	2492
				Linear term	0.289	0.042	6.89	<0.001
			Quadratic model	Intercept	-1.807	0.191	-9.466	<0.001	5.9	2494
				Linear term	0.579	0.147	3.943	<0.001
				Quadratic term	-0.052	0.026	-2.057	0.04
(3.4, 4.5)	(422, 569)	1522	Linear model	Intercept	-1.398	0.07	-19.895	<0.001	13.9	4850
				Linear term	0.353	0.024	14.59	<0.001
			Quadratic model	Intercept	-1.987	0.131	-15.223	<0.001	12.3	4876
				Linear term	0.841	0.094	8.898	<0.001
				Quadratic term	-0.081	0.015	-5.336	<0.001
(3.4, 4.5)	(571, 719)	1962	Linear model	Intercept	-0.976	0.055	-17.604	<0.001	11.9	6231
				Linear term	0.181	0.013	14.273	<0.001
			Quadratic model	Intercept	-1.535	0.093	-16.507	<0.001	9.4	6284
				Linear term	0.495	0.044	11.231	<0.001
				Quadratic term	-0.033	0.004	-7.435	<0.001
(3.4, 4.5)	(721, 827)	2781	Linear model	Intercept	-1.249	0.051	-24.53	<0.001	19.7	8402
				Linear term	0.215	0.01	21.455	<0.001
			Quadratic model	Intercept	-2.27	0.089	-25.503	<0.001	14.2	8584
				Linear term	0.709	0.037	19.084	<0.001
				Quadratic term	-0.049	0.004	-13.776	<0.001
(3.4, 4.5)	(829, 1015)	1456	Linear model	Intercept	-0.66	0.065	-10.19	<0.001	10.2	4000
				Linear term	0.111	0.011	9.768	<0.001
			Quadratic model	Intercept	-1.506	0.123	-12.29	<0.001	6.2	4062
				Linear term	0.476	0.047	10.22	<0.001
				Quadratic term	-0.033	0.004	-8.066	<0.001
(3.4, 4.5)	(1017, 1124)	489	Linear model	Intercept	0.019	0.107	0.177	0.86	0.6	1251
				Linear term	0.014	0.017	0.853	0.394
			Quadratic model	Intercept	0.304	0.217	1.403	0.161	0.1	1252
				Linear term	-0.095	0.074	-1.279	0.201
				Quadratic term	0.009	0.006	1.512	0.131
(3.4, 4.5)	(1126, 1208)	198	Linear model	Intercept	0.034	0.166	0.205	0.838	5.4	532
				Linear term	0.056	0.031	1.826	0.069
			Quadratic model	Intercept	-0.685	0.307	-2.23	0.027	1.7	538
				Linear term	0.36	0.114	3.158	0.002
				Quadratic term	-0.027	0.01	-2.766	0.006
(3.4, 4.5)	(1210, 1327)	252	Linear model	Intercept	0.325	0.123	2.651	0.009	0.7	514
				Linear term	0.028	0.024	1.151	0.251
			Quadratic model	Intercept	0.188	0.266	0.706	0.481	0.5	513
				Linear term	0.09	0.109	0.827	0.409
				Quadratic term	-0.006	0.01	-0.583	0.56
(3.4, 4.5)	(1329, 1465)	184	Linear model	Intercept	0.51	0.157	3.247	0.001	0.7	419
				Linear term	-0.002	0.032	-0.069	0.945
			Quadratic model	Intercept	0.825	0.32	2.575	0.011	0	418
				Linear term	-0.151	0.136	-1.112	0.268
				Quadratic term	0.015	0.014	1.127	0.261
(3.4, 4.5)	(1471, 2971)	395	Linear model	Intercept	0.201	0.158	1.268	0.205	9.5	1240
				Linear term	0.173	0.042	4.149	<0.001
			Quadratic model	Intercept	-1.139	0.319	-3.575	<0.001	4.2	1261
				Linear term	0.946	0.166	5.699	<0.001
				Quadratic term	-0.096	0.02	-4.804	<0.001
(-0.7, 3.2)	(279, 420)	569	Linear model	Intercept	-1.354	0.108	-12.565	<0.001	4.8	1726
				Linear term	0.241	0.046	5.286	<0.001
			Quadratic model	Intercept	-1.505	0.209	-7.191	<0.001	4.7	1724
				Linear term	0.389	0.182	2.142	0.033
				Quadratic term	-0.03	0.035	-0.844	0.399
(-2.9, 3.2)	(422, 569)	3109	Linear model	Intercept	-1.316	0.045	-29.232	<0.001	8	9133
				Linear term	0.25	0.016	15.577	<0.001
			Quadratic model	Intercept	-1.667	0.082	-20.379	<0.001	7.2	9157
				Linear term	0.548	0.06	9.08	<0.001
				Quadratic term	-0.052	0.01	-5.123	<0.001
(-3.2, 3.2)	(571, 719)	4458	Linear model	Intercept	-1.689	0.041	-41.315	<0.001	16.5	14683
				Linear term	0.297	0.012	25.698	<0.001
			Quadratic model	Intercept	-2.485	0.07	-35.397	<0.001	12.9	14868
				Linear term	0.811	0.039	20.851	<0.001
				Quadratic term	-0.065	0.005	-13.811	<0.001
(-3.1, 3.2)	(721, 827)	1478	Linear model	Intercept	-1.285	0.069	-18.602	<0.001	11.6	4602
				Linear term	0.22	0.018	12.07	<0.001
			Quadratic model	Intercept	-1.978	0.126	-15.752	<0.001	9	4642
				Linear term	0.648	0.068	9.582	<0.001
				Quadratic term	-0.053	0.008	-6.565	<0.001
(-2.4, 3.2)	(829, 1015)	882	Linear model	Intercept	-0.988	0.077	-12.783	<0.001	12	2623
				Linear term	0.152	0.016	9.671	<0.001
			Quadratic model	Intercept	-1.545	0.137	-11.266	<0.001	9.6	2644
				Linear term	0.448	0.062	7.174	<0.001
				Quadratic term	-0.03	0.006	-4.89	<0.001
(-1.6, 3.2)	(1017, 1123)	241	Linear model	Intercept	-1.324	0.19	-6.972	<0.001	24.6	704
				Linear term	0.241	0.037	6.518	<0.001
			Quadratic model	Intercept	-2.729	0.313	-8.719	<0.001	15.1	730
				Linear term	0.922	0.129	7.143	<0.001
				Quadratic term	-0.07	0.013	-5.478	<0.001
(-1.5, 3.2)	(1126, 1207)	109	Linear model	Intercept	-0.734	0.272	-2.704	0.008	9.4	322
				Linear term	0.174	0.057	3.061	0.003
			Quadratic model	Intercept	-1.381	0.582	-2.373	0.019	8.1	321
				Linear term	0.492	0.26	1.895	0.061
				Quadratic term	-0.034	0.027	-1.256	0.212
(-0.1, 3.2)	(1212, 1322)	84	Linear model	Intercept	-0.153	0.262	-0.585	0.56	1.4	225
				Linear term	0.062	0.059	1.061	0.292
			Quadratic model	Intercept	-0.269	0.577	-0.467	0.642	1.4	223
				Linear term	0.125	0.283	0.44	0.661
				Quadratic term	-0.007	0.032	-0.226	0.822
(0.4, 3.2)	(1329, 1466)	102	Linear model	Intercept	-0.88	0.276	-3.185	0.002	22.6	296
				Linear term	0.261	0.066	3.929	<0.001
			Quadratic model	Intercept	-2.534	0.548	-4.627	<0.001	13.4	305
				Linear term	1.29	0.306	4.221	<0.001
				Quadratic term	-0.133	0.039	-3.441	<0.001
(-0.8, 3.2)	(1470, 2931)	314	Linear model	Intercept	-0.993	0.207	-4.799	<0.001	11.6	1155
				Linear term	0.314	0.055	5.674	<0.001
			Quadratic model	Intercept	-1.882	0.375	-5.012	<0.001	9.4	1161
				Linear term	0.848	0.197	4.309	<0.001
				Quadratic term	-0.066	0.023	-2.824	0.005
