# Supplementary material for: Impacts of climate on the biodiversity-productivity relationship in natural forests
Source: Nat Commun. 2018 Dec 21;9:5436. doi: 10.1038/s41467-018-07880-w (PMC6303326; doi:10.1038/s41467-018-07880-w)
Supplement: Supplementary file 5 — Supplementary Data 2 [file 41467_2018_7880_MOESM5_ESM.xlsx]

## Sheet: Supplementary Data File 2
Supplementary Data File 2. Mean posterior coefficient estimates (β1-18) with 95% credible interval in parentheses for the relationships illustrated in Fig. 2a for each climatic quantile class in Fig. 1. *N, normal distribution; Pois, Poisson distribution; µ, mean; σ2, variance; α, intercept; β, slope; non-informative priors were used for intercepts (αs), slope coefficients (βs), and random interc…
Climatic space defined in Fig. 1			Sub-models in the full hierarchical model described in Fig. 2a*
			Stem density ~ N(µStem density i, σ2Stem density) µStem density i = α1 + β1×MATi + β2×TAPi + N(µecoregion, σ2ecoregion)		Stand age ~ N(µStand age i, σ2Stand age) µStand age i = α2 + β3×MATi + β4×TAPi + N(µecoregion, σ2ecoregion)		Soil C:N ~ N(µSoil C:N i, σ2Soil C:N) µSoil C:N i = α3 + β5×MATi + β6×TAPi + N(µecoregion, σ2ecoregion)		Richness ~ Pois(µRichness i) log(µRichness i) = α4 + β7×MATi + β8×TAPi + β9×Stem densityi + β10×Stand agei + β11×Soil C:Ni + N(µecoregion, σ2ecoregion)					Productivity ~ N(µProductivity i, σ2Productivity) µProductivity i = α5 + β12×MATi + β13×TAPi + β14×Stem densityi + β15×Stand agei + β16×Soil C:Ni + β17×Richnessi + β18×Richness2i + N(µecoregion, σ2ecoregion)							DIC**
MAT range (˚C)	TAP range (mm)	Plot n	β1	β2	β3	β4	β5	β6	β7	β8	β9	β10	β11	β12	β13	β14	β15	β16	β17	β18
(18.3, 23.4)	(99, 420)	261	0.087 (-0.208, 0.382)	0.189 (-0.152, 0.52)	0.171 (-0.024, 0.367)	0.165 (-0.071, 0.402)	-0.01 (-0.019, 0)	0.006 (-0.006, 0.018)	0.073 (-0.229, 0.366)	0.158 (-0.204, 0.511)	0.248 (0.009, 0.492)	0.068 (-0.193, 0.333)	0.039 (-0.256, 0.339)	0.41 (0.166, 0.656)	-0.17 (-0.462, 0.124)	2.026 (1.834, 2.22)	-0.744 (-0.958, -0.53)	-0.047 (-0.289, 0.195)	0.133 (-0.201, 0.467)	-0.03 (-0.231, 0.169)	1187
(18.3, 23.5)	(423, 569)	511	-0.31 (-0.658, -0.014)	0.211 (0.045, 0.381)	-0.23 (-0.476, 0.016)	0.134 (0.024, 0.244)	0.066 (0.038, 0.095)	0.081 (0.069, 0.094)	-0.179 (-0.5, 0.224)	0.008 (-0.19, 0.212)	0.224 (0.069, 0.379)	0.099 (-0.063, 0.265)	0.151 (-0.021, 0.321)	0.406 (0.07, 0.767)	0.205 (0.008, 0.4)	1.749 (1.591, 1.907)	-0.351 (-0.508, -0.194)	0.043 (-0.129, 0.215)	0.129 (-0.127, 0.385)	-0.064 (-0.316, 0.189)	3016
(18.3, 23.2)	(571, 719)	719	-0.136 (-0.403, 0.147)	0.196 (0.055, 0.337)	-0.2 (-0.343, -0.062)	0.076 (-0.005, 0.158)	0.023 (0.005, 0.04)	0.043 (0.035, 0.051)	-0.22 (-0.498, 0.017)	0.096 (-0.031, 0.221)	0.42 (0.301, 0.538)	0.182 (0.063, 0.303)	0.162 (0.044, 0.28)	-0.126 (-0.429, 0.17)	0.147 (-0.02, 0.313)	1.907 (1.749, 2.066)	-0.18 (-0.325, -0.034)	0.187 (0.033, 0.341)	-0.114 (-0.329, 0.102)	0.222 (0.06, 0.383)	4661
(18.3, 22.2)	(721, 827)	353	-0.12 (-0.379, 0.272)	0.301 (0.118, 0.484)	-0.17 (-0.395, 0.061)	0.046 (-0.071, 0.162)	0.006 (-0.018, 0.031)	-0.021 (-0.031, -0.011)	0.084 (-0.151, 0.291)	0.019 (-0.117, 0.154)	0.522 (0.372, 0.673)	0.161 (0.014, 0.312)	0.195 (0.057, 0.331)	-0.205 (-0.615, 0.186)	0.013 (-0.168, 0.194)	1.495 (1.298, 1.694)	-0.243 (-0.43, -0.057)	-0.237 (-0.444, -0.03)	0.368 (0.124, 0.611)	-0.11 (-0.257, 0.035)	2360
(18.3, 21.8)	(829, 1015)	693	0.014 (-0.229, 0.265)	0.071 (-0.115, 0.256)	0.39 (0.2, 0.583)	0.092 (-0.046, 0.23)	-0.028 (-0.046, -0.01)	0.019 (0.006, 0.032)	-0.186 (-0.375, -0.007)	0.198 (0.063, 0.328)	0.566 (0.46, 0.673)	0.212 (0.109, 0.315)	0.067 (-0.044, 0.178)	-0.048 (-0.276, 0.146)	0.158 (-0.029, 0.332)	1.518 (1.361, 1.674)	-0.268 (-0.414, -0.12)	0.178 (0.019, 0.335)	0.478 (0.279, 0.676)	-0.169 (-0.329, -0.009)	5110
(18.3, 21.2)	(1017, 1124)	506	-0.249 (-0.427, -0.047)	0.114 (-0.057, 0.279)	0.118 (-0.088, 0.334)	-0.074 (-0.25, 0.104)	-0.059 (-0.068, -0.05)	0.015 (0.007, 0.023)	-0.284 (-0.43, -0.14)	-0.025 (-0.141, 0.09)	0.424 (0.324, 0.526)	0.353 (0.255, 0.452)	0.062 (-0.088, 0.213)	-0.199 (-0.434, 0.023)	0.248 (0.073, 0.421)	1.385 (1.225, 1.544)	-0.2 (-0.357, -0.043)	0.018 (-0.205, 0.237)	0.203 (0.009, 0.397)	-0.401 (-0.624, -0.178)	3618
(18.3, 22.6)	(1126, 1208)	781	-0.171 (-0.328, 0.004)	-0.066 (-0.179, 0.048)	0.425 (0.273, 0.63)	-0.232 (-0.35, -0.113)	0.096 (0.073, 0.119)	0.025 (0.015, 0.035)	-0.184 (-0.297, -0.07)	-0.03 (-0.103, 0.043)	0.377 (0.299, 0.455)	0.528 (0.449, 0.609)	-0.07 (-0.158, 0.017)	-0.168 (-0.338, 0.058)	0.038 (-0.095, 0.171)	1.531 (1.399, 1.663)	0.021 (-0.122, 0.165)	0.006 (-0.135, 0.144)	0.113 (-0.049, 0.275)	-0.221 (-0.415, -0.031)	6985
(18.3, 23.8)	(1210, 1327)	2364	-0.253 (-0.403, -0.129)	-0.026 (-0.097, 0.047)	0.298 (0.176, 0.43)	-0.131 (-0.202, -0.06)	0.137 (0.113, 0.162)	-0.008 (-0.019, 0.002)	-0.294 (-0.393, -0.188)	0.001 (-0.042, 0.044)	0.376 (0.325, 0.427)	0.597 (0.548, 0.646)	0.02 (-0.041, 0.081)	-0.439 (-0.595, -0.285)	-0.056 (-0.13, 0.018)	1.691 (1.614, 1.769)	0.056 (-0.027, 0.14)	-0.082 (-0.18, 0.016)	0.116 (0.01, 0.222)	-0.116 (-0.219, -0.012)	24263
(18.3, 23.8)	(1329, 1466)	2028	-0.024 (-0.184, 0.115)	-0.025 (-0.115, 0.064)	0.226 (0.073, 0.367)	0.005 (-0.085, 0.094)	0.197 (0.165, 0.229)	0.018 (0.003, 0.033)	-0.356 (-0.455, -0.258)	-0.052 (-0.102, -0.003)	0.492 (0.44, 0.543)	0.653 (0.602, 0.704)	-0.081 (-0.138, -0.022)	-0.496 (-0.674, -0.321)	0.022 (-0.074, 0.117)	1.669 (1.585, 1.754)	0.128 (0.037, 0.218)	-0.001 (-0.101, 0.098)	0.179 (0.064, 0.294)	-0.286 (-0.419, -0.153)	21724
(18.3, 23.4)	(1468, 1711)	2959	-0.012 (-0.087, 0.063)	0.058 (-0.007, 0.122)	0.294 (0.218, 0.37)	-0.044 (-0.107, 0.02)	0.082 (0.069, 0.096)	0.016 (0.005, 0.027)	-0.346 (-0.394, -0.299)	0.089 (0.05, 0.128)	0.448 (0.408, 0.489)	0.487 (0.447, 0.528)	-0.004 (-0.048, 0.04)	-0.156 (-0.24, -0.068)	-0.001 (-0.067, 0.065)	1.676 (1.613, 1.74)	0.016 (-0.05, 0.083)	0.019 (-0.051, 0.091)	0.12 (0.039, 0.201)	-0.1 (-0.2, 0)	30855
(16.7, 18.1)	(185, 420)	466	0.041 (-0.129, 0.212)	0.069 (-0.18, 0.318)	0.06 (-0.071, 0.19)	0.073 (-0.127, 0.272)	0.003 (-0.006, 0.011)	-0.019 (-0.032, -0.006)	0.05 (-0.133, 0.236)	0.077 (-0.141, 0.283)	0.111 (-0.084, 0.306)	0.06 (-0.141, 0.262)	0.108 (-0.085, 0.296)	-0.12 (-0.277, 0.038)	0.088 (-0.145, 0.318)	2.08 (1.919, 2.241)	-0.77 (-0.958, -0.582)	-0.414 (-0.615, -0.217)	0.198 (-0.127, 0.522)	-0.031 (-0.174, 0.112)	2474
(16.7, 18.1)	(422, 569)	629	0.054 (-0.099, 0.207)	0.417 (0.26, 0.576)	0.141 (0.049, 0.234)	0.202 (0.107, 0.298)	0.037 (0.027, 0.047)	0.036 (0.026, 0.047)	0.047 (-0.113, 0.205)	0.152 (-0.013, 0.323)	0.294 (0.146, 0.441)	0.067 (-0.083, 0.22)	0.01 (-0.155, 0.176)	0.128 (-0.012, 0.267)	0.479 (0.33, 0.628)	1.952 (1.83, 2.075)	-0.64 (-0.78, -0.501)	-0.32 (-0.46, -0.179)	-0.093 (-0.275, 0.09)	0.271 (0.097, 0.447)	3370
(16.7, 18.1)	(571, 719)	1068	-0.061 (-0.19, 0.069)	-0.004 (-0.12, 0.114)	0.117 (0.041, 0.192)	0.061 (-0.009, 0.132)	0.025 (0.018, 0.033)	0.038 (0.031, 0.044)	0.024 (-0.09, 0.138)	-0.011 (-0.119, 0.096)	0.364 (0.261, 0.467)	0.154 (0.043, 0.266)	0.071 (-0.057, 0.197)	0.362 (0.244, 0.48)	0.197 (0.087, 0.307)	1.834 (1.731, 1.936)	-0.483 (-0.586, -0.381)	0.214 (0.085, 0.344)	0.041 (-0.09, 0.173)	-0.036 (-0.161, 0.089)	6334
(16.7, 18.1)	(721, 827)	468	0.12 (-0.091, 0.33)	0.124 (-0.065, 0.315)	0.065 (-0.058, 0.188)	0.049 (-0.062, 0.161)	-0.004 (-0.013, 0.004)	0.009 (0.002, 0.017)	0.112 (-0.03, 0.257)	0.061 (-0.071, 0.192)	0.539 (0.396, 0.684)	0.164 (0.003, 0.327)	0.102 (-0.05, 0.257)	0.001 (-0.159, 0.163)	0.021 (-0.129, 0.173)	1.826 (1.647, 2.006)	-0.351 (-0.513, -0.188)	0.167 (-0.017, 0.362)	0.249 (0.039, 0.458)	-0.245 (-0.486, -0.003)	2910
(16.7, 18.1)	(830, 1015)	161	0.261 (-0.224, 0.786)	0.137 (-0.276, 0.556)	-0.138 (-0.391, 0.162)	-0.102 (-0.332, 0.156)	0.009 (-0.01, 0.027)	0.036 (0.019, 0.052)	0.017 (-0.216, 0.256)	0.127 (-0.075, 0.328)	0.742 (0.529, 0.957)	0.192 (-0.012, 0.398)	-0.187 (-0.355, -0.015)	-0.045 (-0.404, 0.277)	-0.297 (-0.633, 0.017)	1.53 (1.184, 1.877)	-0.062 (-0.357, 0.234)	0.037 (-0.252, 0.326)	0.471 (0.084, 0.858)	0.217 (-0.235, 0.672)	1244
(16.7, 18.1)	(1017, 1124)	215	0.3 (0.054, 0.538)	0.059 (-0.164, 0.281)	-0.343 (-0.585, -0.113)	-0.019 (-0.231, 0.189)	0.069 (0.056, 0.082)	0.04 (0.028, 0.051)	0.047 (-0.121, 0.214)	0.142 (0.003, 0.283)	0.649 (0.499, 0.801)	0.274 (0.137, 0.411)	0.056 (-0.104, 0.217)	0.234 (-0.093, 0.564)	0.159 (-0.102, 0.422)	1.652 (1.35, 1.952)	-0.09 (-0.336, 0.157)	0.093 (-0.203, 0.39)	0.286 (-0.019, 0.593)	-0.491 (-0.871, -0.114)	1633
(16.7, 18.1)	(1126, 1208)	1436	-0.058 (-0.155, 0.04)	-0.005 (-0.096, 0.086)	-0.079 (-0.184, 0.026)	-0.064 (-0.163, 0.034)	0.003 (-0.004, 0.01)	0.002 (-0.005, 0.008)	0.046 (-0.008, 0.099)	-0.04 (-0.089, 0.009)	0.38 (0.324, 0.436)	0.469 (0.416, 0.523)	0.007 (-0.043, 0.058)	0.068 (-0.033, 0.167)	0.022 (-0.074, 0.117)	1.563 (1.461, 1.664)	0.033 (-0.071, 0.136)	0.113 (0.011, 0.211)	0.031 (-0.082, 0.143)	-0.039 (-0.194, 0.115)	13228
(16.7, 18.1)	(1210, 1327)	2297	-0.013 (-0.088, 0.06)	0.027 (-0.047, 0.102)	-0.021 (-0.105, 0.064)	0.154 (0.071, 0.236)	-0.048 (-0.057, -0.039)	0.076 (0.067, 0.084)	0.025 (-0.017, 0.066)	-0.022 (-0.065, 0.021)	0.44 (0.397, 0.483)	0.565 (0.522, 0.607)	0.008 (-0.041, 0.058)	0.176 (0.094, 0.258)	0.087 (0.003, 0.169)	1.48 (1.401, 1.558)	0.148 (0.064, 0.231)	0.008 (-0.088, 0.102)	0.071 (-0.021, 0.163)	-0.185 (-0.31, -0.061)	22995
(16.7, 18.1)	(1329, 1466)	3254	-0.129 (-0.199, -0.058)	0.102 (0.034, 0.169)	0.048 (-0.026, 0.122)	-0.053 (-0.125, 0.018)	-0.034 (-0.044, -0.024)	0.06 (0.05, 0.069)	0.016 (-0.021, 0.054)	0.064 (0.028, 0.101)	0.475 (0.438, 0.512)	0.625 (0.591, 0.659)	-0.019 (-0.058, 0.019)	0.043 (-0.035, 0.121)	-0.028 (-0.106, 0.05)	1.666 (1.6, 1.732)	0.199 (0.129, 0.269)	0.009 (-0.072, 0.09)	-0.014 (-0.095, 0.068)	-0.221 (-0.328, -0.115)	34132
(16.7, 18.1)	(1468, 1609)	969	-0.05 (-0.176, 0.079)	-0.071 (-0.184, 0.042)	-0.033 (-0.181, 0.113)	0 (-0.126, 0.126)	0.063 (0.05, 0.076)	-0.04 (-0.051, -0.029)	-0.087 (-0.156, -0.02)	-0.06 (-0.123, 0.002)	0.473 (0.404, 0.543)	0.661 (0.599, 0.724)	0.05 (-0.017, 0.12)	-0.152 (-0.305, -0.003)	-0.057 (-0.183, 0.069)	1.382 (1.267, 1.497)	0.313 (0.184, 0.44)	0.049 (-0.1, 0.196)	-0.135 (-0.276, 0.005)	-0.036 (-0.224, 0.151)	9479
(14.2, 16.5)	(193, 420)	415	-0.21 (-0.393, -0.027)	0.446 (0.184, 0.709)	-0.301 (-0.48, -0.121)	0.354 (0.093, 0.616)	-0.009 (-0.018, 0.001)	-0.006 (-0.02, 0.007)	-0.146 (-0.318, 0.027)	0.221 (0.016, 0.429)	0.345 (0.144, 0.547)	0.104 (-0.108, 0.316)	0.044 (-0.129, 0.214)	-0.01 (-0.201, 0.184)	0.174 (-0.103, 0.458)	1.896 (1.687, 2.105)	-0.989 (-1.195, -0.781)	0.068 (-0.146, 0.279)	0.331 (-0.011, 0.676)	0.005 (-0.155, 0.164)	2599
(14.2, 16.5)	(423, 569)	448	-0.223 (-0.415, -0.033)	0.26 (0.073, 0.45)	-0.084 (-0.222, 0.055)	0.065 (-0.073, 0.202)	-0.029 (-0.041, -0.016)	-0.003 (-0.016, 0.009)	-0.154 (-0.315, 0.007)	0.009 (-0.15, 0.168)	0.341 (0.178, 0.506)	0.222 (-0.003, 0.423)	-0.011 (-0.186, 0.162)	0.231 (0.057, 0.405)	0.285 (0.118, 0.452)	1.933 (1.773, 2.092)	-1.067 (-1.293, -0.841)	0.568 (0.341, 0.797)	0.086 (-0.14, 0.312)	0.064 (-0.181, 0.309)	2903
(14.2, 16.5)	(571, 719)	146	-0.184 (-0.519, 0.136)	0.298 (-0.03, 0.632)	-0.115 (-0.38, 0.149)	0.021 (-0.258, 0.302)	-0.064 (-0.082, -0.046)	-0.005 (-0.026, 0.015)	-0.33 (-0.607, -0.059)	0.115 (-0.136, 0.367)	0.625 (0.361, 0.895)	-0.017 (-0.296, 0.264)	-0.297 (-0.612, -0.006)	0.321 (-0.131, 0.778)	-0.025 (-0.474, 0.418)	1.6 (1.189, 2.006)	-0.337 (-0.742, 0.068)	0.857 (0.304, 1.392)	1.017 (0.451, 1.589)	-0.368 (-0.838, 0.096)	1083
(14.2, 16.4)	(723, 827)	70	0.585 (0.076, 1.111)	0.214 (-0.26, 0.686)	0.297 (-0.035, 0.618)	0.099 (-0.169, 0.369)	-0.055 (-0.084, -0.026)	0.029 (0.005, 0.053)	0.187 (-0.191, 0.567)	0.02 (-0.288, 0.325)	0.692 (0.323, 1.07)	0.081 (-0.323, 0.501)	-0.331 (-0.807, 0.161)	-0.398 (-0.922, 0.124)	-0.059 (-0.491, 0.374)	1.354 (0.802, 1.909)	0.087 (-0.43, 0.589)	0.183 (-0.599, 0.841)	1.137 (0.386, 1.875)	-0.427 (-1.015, 0.173)	507
(14.2, 16.5)	(831, 1015)	402	0.08 (-0.09, 0.251)	0.073 (-0.086, 0.231)	0.053 (-0.075, 0.181)	0.078 (-0.038, 0.194)	-0.011 (-0.016, -0.005)	-0.001 (-0.006, 0.005)	0.165 (0.054, 0.276)	0.136 (0.032, 0.239)	0.589 (0.458, 0.721)	0.073 (-0.049, 0.197)	-0.05 (-0.214, 0.131)	-0.167 (-0.356, 0.021)	0.045 (-0.125, 0.215)	1.343 (1.139, 1.546)	0.014 (-0.177, 0.203)	-0.252 (-0.64, 0.08)	0.662 (0.432, 0.894)	-0.324 (-0.579, -0.07)	2426
(14.2, 16.5)	(1017, 1124)	603	-0.269 (-0.491, -0.036)	0.03 (-0.129, 0.19)	0.001 (-0.225, 0.219)	-0.017 (-0.161, 0.126)	-0.05 (-0.082, -0.018)	-0.018 (-0.036, 0)	0.01 (-0.145, 0.17)	-0.005 (-0.093, 0.083)	0.562 (0.471, 0.652)	0.302 (0.223, 0.383)	0.078 (-0.021, 0.176)	-0.372 (-0.633, -0.103)	-0.043 (-0.215, 0.13)	1.467 (1.286, 1.647)	-0.103 (-0.263, 0.058)	0.069 (-0.131, 0.269)	0.344 (0.135, 0.553)	-0.329 (-0.548, -0.109)	5714
(14.2, 16.5)	(1126, 1208)	2388	-0.132 (-0.231, -0.033)	0.017 (-0.056, 0.09)	0.003 (-0.113, 0.121)	-0.007 (-0.088, 0.074)	0.015 (0.005, 0.024)	0.02 (0.013, 0.026)	-0.116 (-0.171, -0.061)	0.021 (-0.018, 0.06)	0.448 (0.407, 0.489)	0.413 (0.373, 0.453)	-0.006 (-0.044, 0.03)	-0.01 (-0.124, 0.104)	0.046 (-0.035, 0.127)	1.201 (1.126, 1.277)	0.019 (-0.058, 0.095)	-0.032 (-0.106, 0.041)	0.155 (0.07, 0.24)	-0.237 (-0.346, -0.128)	21874
(14.2, 16.5)	(1210, 1327)	2287	-0.07 (-0.155, 0.013)	-0.07 (-0.134, -0.006)	-0.232 (-0.329, -0.133)	0.037 (-0.036, 0.11)	0.01 (0.001, 0.02)	0.004 (-0.002, 0.011)	-0.108 (-0.158, -0.057)	0.019 (-0.017, 0.057)	0.398 (0.356, 0.44)	0.425 (0.383, 0.468)	-0.172 (-0.228, -0.115)	-0.011 (-0.112, 0.088)	-0.015 (-0.087, 0.058)	1.412 (1.336, 1.487)	0.104 (0.024, 0.183)	-0.193 (-0.294, -0.091)	0.038 (-0.051, 0.127)	-0.168 (-0.27, -0.066)	20665
(14.2, 16.5)	(1329, 1466)	3258	0.022 (-0.029, 0.071)	0.098 (0.049, 0.147)	-0.358 (-0.43, -0.284)	-0.066 (-0.133, 0)	-0.01 (-0.016, -0.005)	0.015 (0.01, 0.02)	-0.005 (-0.039, 0.029)	0.034 (0.004, 0.064)	0.432 (0.4, 0.464)	0.431 (0.399, 0.463)	-0.003 (-0.031, 0.026)	0.089 (0.022, 0.157)	0.046 (-0.016, 0.107)	1.274 (1.215, 1.333)	-0.079 (-0.141, -0.017)	0.05 (-0.009, 0.109)	0.111 (0.045, 0.176)	-0.314 (-0.406, -0.221)	29717
(14.2, 16.5)	(1468, 1655)	628	0.129 (0, 0.259)	0.068 (-0.067, 0.199)	-0.473 (-0.633, -0.313)	0.11 (-0.06, 0.28)	-0.03 (-0.038, -0.022)	-0.018 (-0.027, -0.009)	-0.039 (-0.116, 0.038)	-0.068 (-0.146, 0.009)	0.448 (0.374, 0.523)	0.493 (0.418, 0.569)	-0.019 (-0.093, 0.056)	0.085 (-0.071, 0.24)	0.101 (-0.049, 0.249)	1.165 (1.035, 1.295)	-0.054 (-0.2, 0.093)	0.133 (-0.007, 0.275)	-0.106 (-0.25, 0.037)	-0.028 (-0.236, 0.179)	5052
(11.9, 14)	(135, 420)	494	-0.259 (-0.403, -0.114)	0.27 (0.107, 0.435)	-0.246 (-0.375, -0.117)	-0.06 (-0.215, 0.095)	-0.002 (-0.012, 0.008)	0.003 (-0.009, 0.015)	-0.005 (-0.15, 0.138)	0.151 (-0.018, 0.317)	0.359 (0.202, 0.517)	-0.022 (-0.188, 0.146)	0.003 (-0.149, 0.153)	-0.181 (-0.305, -0.056)	-0.081 (-0.234, 0.072)	1.216 (1.08, 1.351)	-0.666 (-0.803, -0.529)	-0.023 (-0.157, 0.11)	-0.003 (-0.169, 0.165)	0.004 (-0.153, 0.161)	3009
(11.9, 14)	(422, 569)	237	-0.44 (-0.681, -0.189)	0.458 (0.209, 0.7)	-0.024 (-0.195, 0.147)	-0.063 (-0.24, 0.114)	0.009 (-0.005, 0.023)	0.004 (-0.011, 0.019)	-0.169 (-0.349, 0.011)	0.067 (-0.126, 0.255)	0.637 (0.437, 0.839)	0.077 (-0.121, 0.279)	-0.044 (-0.223, 0.132)	-0.042 (-0.241, 0.158)	0.098 (-0.112, 0.308)	1.459 (1.239, 1.678)	-0.618 (-0.808, -0.427)	0.073 (-0.128, 0.275)	-0.126 (-0.387, 0.135)	0.158 (-0.127, 0.44)	1410
(11.9, 14)	(573, 719)	128	-0.038 (-0.391, 0.311)	0.303 (-0.088, 0.696)	0.072 (-0.224, 0.368)	0.033 (-0.306, 0.374)	-0.003 (-0.023, 0.016)	0.015 (-0.007, 0.038)	-0.024 (-0.238, 0.189)	0.073 (-0.171, 0.308)	0.648 (0.368, 0.931)	0.027 (-0.274, 0.353)	-0.138 (-0.378, 0.095)	0.111 (-0.265, 0.487)	-0.625 (-1.064, -0.184)	2.025 (1.538, 2.515)	-0.874 (-1.343, -0.404)	0.153 (-0.364, 0.669)	0.378 (-0.09, 0.844)	-0.536 (-1.165, 0.089)	1066
(11.9, 14)	(721, 827)	60	0.098 (-0.47, 0.667)	-0.143 (-0.64, 0.359)	-0.012 (-0.385, 0.36)	-0.179 (-0.492, 0.141)	-0.004 (-0.066, 0.057)	0.053 (0.001, 0.104)	0.024 (-0.3, 0.367)	0.058 (-0.242, 0.362)	0.443 (0.059, 0.835)	0.065 (-0.325, 0.485)	0.065 (-0.234, 0.361)	0.669 (0.057, 1.312)	0.069 (-0.454, 0.591)	1.711 (1.046, 2.37)	0.696 (-0.046, 1.416)	-0.194 (-0.764, 0.358)	0.333 (-0.263, 0.928)	-0.32 (-1.1, 0.456)	573
(11.9, 14)	(829, 1015)	826	-0.077 (-0.189, 0.032)	0.136 (0.006, 0.265)	-0.063 (-0.155, 0.028)	0.09 (-0.019, 0.198)	0.011 (0.002, 0.02)	0.017 (0.006, 0.028)	-0.05 (-0.132, 0.032)	0.114 (0.002, 0.225)	0.547 (0.472, 0.621)	0.201 (0.131, 0.272)	-0.043 (-0.148, 0.063)	-0.002 (-0.138, 0.133)	-0.104 (-0.269, 0.062)	1.058 (0.93, 1.185)	-0.037 (-0.149, 0.074)	-0.04 (-0.216, 0.132)	0.183 (0.043, 0.323)	-0.391 (-0.568, -0.215)	5439
(11.9, 14)	(1017, 1124)	3536	-0.039 (-0.095, 0.018)	0.003 (-0.041, 0.046)	-0.166 (-0.226, -0.106)	-0.064 (-0.11, -0.017)	0.004 (-0.002, 0.01)	0.022 (0.018, 0.027)	0.105 (0.068, 0.143)	-0.039 (-0.067, -0.011)	0.419 (0.389, 0.449)	0.264 (0.232, 0.295)	0.002 (-0.042, 0.044)	-0.002 (-0.068, 0.063)	-0.068 (-0.118, -0.017)	0.976 (0.924, 1.029)	-0.085 (-0.137, -0.032)	-0.033 (-0.108, 0.042)	0.175 (0.118, 0.232)	-0.264 (-0.335, -0.192)	27034
(11.9, 14)	(1126, 1208)	2319	0.005 (-0.05, 0.059)	0.054 (0.011, 0.096)	-0.108 (-0.169, -0.048)	0.086 (0.04, 0.133)	-0.02 (-0.026, -0.013)	-0.005 (-0.009, 0)	0.041 (-0.003, 0.086)	0.016 (-0.017, 0.049)	0.4 (0.365, 0.434)	0.139 (0.105, 0.174)	0.019 (-0.021, 0.059)	-0.045 (-0.115, 0.025)	-0.015 (-0.068, 0.037)	0.76 (0.703, 0.817)	0.015 (-0.036, 0.066)	0.008 (-0.053, 0.071)	0.053 (-0.006, 0.113)	-0.164 (-0.238, -0.089)	14078
(11.9, 14)	(1210, 1327)	1489	-0.066 (-0.151, 0.02)	-0.022 (-0.083, 0.039)	-0.137 (-0.226, -0.05)	-0.041 (-0.104, 0.023)	0.007 (-0.002, 0.016)	0.025 (0.018, 0.031)	0.036 (-0.024, 0.096)	-0.027 (-0.069, 0.015)	0.493 (0.449, 0.538)	0.106 (0.063, 0.149)	0.037 (-0.01, 0.084)	-0.084 (-0.19, 0.022)	0.004 (-0.071, 0.079)	0.821 (0.735, 0.907)	0.121 (0.051, 0.19)	-0.008 (-0.09, 0.073)	0.184 (0.096, 0.27)	-0.318 (-0.42, -0.216)	9833
(11.9, 14)	(1329, 1466)	825	0.005 (-0.118, 0.127)	-0.009 (-0.089, 0.071)	-0.155 (-0.28, -0.017)	-0.064 (-0.158, 0.029)	-0.029 (-0.039, -0.018)	0.023 (0.016, 0.029)	0.087 (0.005, 0.17)	-0.09 (-0.144, -0.036)	0.477 (0.413, 0.543)	0.237 (0.177, 0.298)	0 (-0.06, 0.06)	-0.1 (-0.249, 0.051)	0.042 (-0.056, 0.141)	0.831 (0.714, 0.948)	-0.014 (-0.12, 0.092)	-0.043 (-0.15, 0.063)	0.185 (0.061, 0.309)	-0.31 (-0.459, -0.16)	5634
(11.9, 14)	(1468, 1979)	877	-0.001 (-0.084, 0.083)	0.031 (-0.051, 0.113)	-0.151 (-0.255, -0.046)	0.066 (-0.039, 0.17)	-0.01 (-0.016, -0.005)	-0.004 (-0.01, 0.001)	0.027 (-0.031, 0.085)	-0.035 (-0.092, 0.021)	0.293 (0.235, 0.351)	0.215 (0.158, 0.274)	0.008 (-0.052, 0.068)	-0.073 (-0.174, 0.028)	0.052 (-0.045, 0.149)	0.753 (0.661, 0.844)	-0.318 (-0.412, -0.225)	0.064 (-0.035, 0.164)	0.081 (-0.018, 0.18)	-0.206 (-0.335, -0.077)	5119
(9.5, 11.7)	(171, 420)	1766	-0.083 (-0.153, -0.012)	0.445 (0.36, 0.531)	-0.004 (-0.059, 0.053)	-0.133 (-0.201, -0.065)	0.006 (-0.001, 0.013)	0.033 (0.024, 0.041)	-0.04 (-0.111, 0.031)	0.097 (0.012, 0.181)	0.277 (0.2, 0.354)	0.009 (-0.069, 0.088)	-0.013 (-0.085, 0.06)	0.004 (-0.054, 0.061)	0.138 (0.065, 0.213)	1.152 (1.091, 1.213)	-0.435 (-0.493, -0.377)	-0.013 (-0.073, 0.048)	-0.016 (-0.083, 0.051)	0.06 (0.007, 0.113)	9956
(9.5, 11.7)	(422, 569)	541	-0.228 (-0.39, -0.067)	0.212 (0.055, 0.372)	0.105 (-0.046, 0.253)	-0.095 (-0.239, 0.047)	-0.009 (-0.02, 0.003)	0.03 (0.019, 0.041)	0.106 (0, 0.214)	0.053 (-0.055, 0.159)	0.595 (0.477, 0.714)	0.035 (-0.087, 0.159)	-0.008 (-0.12, 0.104)	-0.022 (-0.177, 0.132)	0.191 (0.037, 0.344)	1.271 (1.102, 1.442)	-0.602 (-0.741, -0.463)	0.23 (0.042, 0.414)	0.166 (-0.016, 0.348)	-0.081 (-0.279, 0.117)	4080
(9.5, 11.7)	(571, 719)	275	-0.003 (-0.224, 0.217)	0.015 (-0.188, 0.218)	0.057 (-0.136, 0.25)	-0.098 (-0.277, 0.078)	-0.026 (-0.053, 0)	0.002 (-0.022, 0.026)	0.049 (-0.106, 0.201)	0.043 (-0.095, 0.18)	0.588 (0.428, 0.752)	0.149 (-0.035, 0.34)	0.066 (-0.111, 0.247)	-0.442 (-0.7, -0.181)	0.192 (-0.046, 0.429)	1.55 (1.25, 1.847)	-0.44 (-0.694, -0.187)	0.17 (-0.179, 0.514)	0.356 (0.052, 0.659)	-0.27 (-0.693, 0.149)	2431
(9.5, 11.7)	(721, 827)	122	-0.052 (-0.4, 0.295)	0.125 (-0.191, 0.443)	0.05 (-0.255, 0.353)	-0.061 (-0.333, 0.212)	0.005 (-0.027, 0.037)	0.01 (-0.018, 0.039)	-0.043 (-0.251, 0.165)	0.019 (-0.171, 0.21)	0.615 (0.363, 0.875)	0.047 (-0.192, 0.295)	-0.019 (-0.296, 0.286)	0.103 (-0.25, 0.458)	0.266 (-0.073, 0.604)	1.437 (0.956, 1.921)	-0.234 (-0.625, 0.153)	0.44 (-0.039, 0.903)	0.491 (0.041, 0.94)	0.052 (-0.57, 0.674)	1093
(9.5, 11.7)	(829, 1015)	2136	-0.005 (-0.058, 0.047)	0.127 (0.068, 0.186)	-0.039 (-0.089, 0.011)	0.037 (-0.019, 0.093)	-0.01 (-0.014, -0.005)	0.005 (0, 0.011)	0.062 (0.023, 0.101)	0.018 (-0.027, 0.063)	0.495 (0.453, 0.537)	0.168 (0.128, 0.208)	-0.086 (-0.167, -0.005)	-0.021 (-0.083, 0.041)	-0.014 (-0.084, 0.056)	0.886 (0.819, 0.954)	0.014 (-0.044, 0.073)	-0.039 (-0.175, 0.094)	0.113 (0.041, 0.185)	-0.11 (-0.197, -0.022)	12954
(9.5, 11.7)	(1017, 1124)	2119	-0.006 (-0.063, 0.051)	0.025 (-0.027, 0.076)	-0.091 (-0.15, -0.032)	0.049 (-0.005, 0.103)	0.006 (0, 0.012)	0.014 (0.008, 0.019)	0.063 (0.021, 0.104)	-0.005 (-0.042, 0.031)	0.474 (0.433, 0.515)	0.162 (0.12, 0.203)	0.019 (-0.038, 0.076)	-0.097 (-0.168, -0.025)	-0.034 (-0.098, 0.03)	0.898 (0.825, 0.971)	0.064 (0, 0.128)	0.031 (-0.066, 0.129)	0.068 (-0.009, 0.146)	-0.171 (-0.272, -0.07)	14692
(9.5, 11.7)	(1126, 1208)	1237	-0.157 (-0.242, -0.072)	-0.01 (-0.074, 0.054)	-0.208 (-0.292, -0.124)	0.018 (-0.048, 0.084)	-0.021 (-0.032, -0.01)	0.01 (0.002, 0.018)	0.015 (-0.049, 0.079)	0.036 (-0.011, 0.084)	0.406 (0.35, 0.463)	0.161 (0.108, 0.215)	-0.057 (-0.134, 0.021)	-0.036 (-0.148, 0.076)	-0.01 (-0.092, 0.073)	0.796 (0.705, 0.887)	0.112 (0.029, 0.196)	0.054 (-0.069, 0.176)	0.341 (0.231, 0.452)	-0.429 (-0.565, -0.295)	8686
(9.5, 11.7)	(1210, 1327)	751	-0.04 (-0.155, 0.076)	0.009 (-0.09, 0.109)	-0.072 (-0.189, 0.046)	-0.086 (-0.185, 0.015)	-0.036 (-0.051, -0.021)	-0.018 (-0.031, -0.005)	0.063 (-0.02, 0.145)	0.021 (-0.047, 0.09)	0.401 (0.321, 0.482)	0.178 (0.1, 0.257)	-0.005 (-0.101, 0.093)	0.05 (-0.091, 0.19)	0.027 (-0.09, 0.144)	1.191 (1.063, 1.318)	0.38 (0.262, 0.499)	-0.133 (-0.278, 0.01)	0.018 (-0.153, 0.186)	-0.236 (-0.422, -0.05)	5886
(9.5, 11.7)	(1329, 1466)	467	-0.044 (-0.17, 0.082)	-0.087 (-0.205, 0.03)	-0.134 (-0.278, 0.011)	-0.029 (-0.166, 0.11)	-0.018 (-0.033, -0.003)	-0.005 (-0.019, 0.009)	-0.018 (-0.103, 0.067)	-0.005 (-0.091, 0.081)	0.286 (0.184, 0.391)	0.233 (0.129, 0.339)	0.058 (-0.059, 0.176)	0.019 (-0.142, 0.181)	0.012 (-0.141, 0.164)	1.284 (1.12, 1.449)	0.48 (0.309, 0.651)	-0.059 (-0.241, 0.124)	0.291 (0.002, 0.578)	-0.264 (-0.522, -0.007)	3889
(9.5, 11.7)	(1468, 3297)	1714	-0.012 (-0.092, 0.066)	0.012 (-0.066, 0.09)	0.151 (0.056, 0.247)	0.028 (-0.067, 0.121)	-0.009 (-0.016, -0.002)	0.051 (0.044, 0.058)	0.009 (-0.043, 0.061)	-0.049 (-0.114, 0.016)	0.349 (0.286, 0.413)	0.169 (0.109, 0.228)	0.063 (-0.005, 0.13)	-0.01 (-0.12, 0.101)	-0.075 (-0.191, 0.04)	1.23 (1.122, 1.336)	0.835 (0.729, 0.94)	0.073 (-0.044, 0.191)	-0.133 (-0.32, 0.056)	-0.035 (-0.175, 0.106)	14349
(7.5, 9.3)	(160, 420)	2468	-0.067 (-0.129, -0.004)	0.343 (0.274, 0.413)	0.017 (-0.037, 0.071)	-0.135 (-0.194, -0.075)	-0.017 (-0.025, -0.009)	0.007 (-0.002, 0.016)	-0.022 (-0.085, 0.041)	0.118 (0.048, 0.188)	0.286 (0.219, 0.352)	0.01 (-0.054, 0.073)	0.017 (-0.049, 0.083)	-0.061 (-0.119, -0.004)	0.359 (0.293, 0.425)	1.135 (1.075, 1.196)	-0.443 (-0.499, -0.387)	0.083 (0.014, 0.152)	0.109 (0.034, 0.184)	0.016 (-0.044, 0.076)	16651
(7.5, 9.3)	(422, 569)	840	0.004 (-0.114, 0.122)	-0.044 (-0.164, 0.078)	-0.089 (-0.196, 0.018)	-0.206 (-0.315, -0.097)	-0.008 (-0.025, 0.009)	0.027 (0.009, 0.044)	0.047 (-0.047, 0.142)	-0.029 (-0.126, 0.066)	0.45 (0.348, 0.554)	0.042 (-0.059, 0.144)	0.108 (-0.013, 0.234)	-0.163 (-0.293, -0.033)	0.363 (0.227, 0.499)	1.156 (1.017, 1.295)	-0.361 (-0.489, -0.233)	0.264 (0.073, 0.455)	-0.082 (-0.24, 0.079)	0.064 (-0.123, 0.25)	7408
(7.5, 9.3)	(571, 719)	486	-0.199 (-0.356, -0.042)	0.147 (-0.009, 0.301)	-0.104 (-0.23, 0.024)	0.047 (-0.076, 0.17)	-0.021 (-0.049, 0.007)	0.035 (0.008, 0.063)	0.096 (-0.028, 0.219)	0.174 (0.054, 0.294)	0.417 (0.287, 0.547)	0.073 (-0.057, 0.204)	0.099 (-0.044, 0.244)	0.154 (-0.026, 0.333)	0.206 (0.025, 0.385)	1.199 (1.007, 1.389)	0.153 (-0.023, 0.328)	0.181 (-0.064, 0.422)	0.064 (-0.146, 0.274)	0.128 (-0.096, 0.352)	4291
(7.5, 9.3)	(724, 827)	661	-0.024 (-0.137, 0.089)	-0.099 (-0.214, 0.015)	0.027 (-0.074, 0.128)	-0.021 (-0.124, 0.082)	-0.063 (-0.081, -0.044)	-0.006 (-0.025, 0.012)	-0.026 (-0.117, 0.064)	0.077 (-0.014, 0.168)	0.534 (0.448, 0.621)	0.22 (0.133, 0.308)	-0.053 (-0.175, 0.069)	0.167 (0.019, 0.313)	0.126 (-0.017, 0.27)	1.252 (1.108, 1.396)	0.056 (-0.08, 0.192)	0.029 (-0.15, 0.202)	0.015 (-0.154, 0.184)	-0.249 (-0.44, -0.06)	5383
(7.5, 9.3)	(829, 1015)	1667	-0.056 (-0.146, 0.035)	0.081 (-0.01, 0.171)	-0.041 (-0.116, 0.034)	0.065 (-0.01, 0.138)	-0.067 (-0.083, -0.051)	0.003 (-0.014, 0.019)	0.076 (0.011, 0.14)	0.017 (-0.046, 0.08)	0.541 (0.489, 0.595)	0.165 (0.114, 0.216)	-0.031 (-0.095, 0.034)	0.073 (-0.027, 0.173)	-0.054 (-0.153, 0.046)	1.161 (1.075, 1.248)	0.161 (0.087, 0.235)	-0.053 (-0.153, 0.046)	0.115 (0.023, 0.208)	-0.154 (-0.259, -0.05)	13492
(7.5, 9.3)	(1017, 1124)	1132	-0.07 (-0.143, 0.003)	-0.042 (-0.11, 0.026)	-0.065 (-0.137, 0.006)	-0.006 (-0.072, 0.059)	-0.048 (-0.061, -0.034)	0.002 (-0.01, 0.014)	0.152 (0.093, 0.212)	0.013 (-0.038, 0.064)	0.413 (0.353, 0.473)	0.093 (0.035, 0.151)	-0.011 (-0.076, 0.055)	0.141 (0.046, 0.235)	0.009 (-0.073, 0.09)	0.801 (0.705, 0.897)	0.06 (-0.025, 0.145)	0.01 (-0.092, 0.112)	0.198 (0.097, 0.299)	-0.22 (-0.343, -0.097)	8698
(7.5, 9.3)	(1126, 1208)	911	-0.021 (-0.101, 0.059)	0.022 (-0.051, 0.096)	0.008 (-0.073, 0.09)	0.035 (-0.039, 0.11)	-0.016 (-0.028, -0.004)	0.016 (0.006, 0.027)	0.132 (0.068, 0.196)	0.004 (-0.054, 0.061)	0.385 (0.32, 0.452)	0.12 (0.055, 0.185)	0.01 (-0.067, 0.088)	0.221 (0.11, 0.332)	0.052 (-0.048, 0.151)	0.975 (0.864, 1.085)	0.159 (0.057, 0.26)	-0.028 (-0.158, 0.102)	0.111 (-0.004, 0.228)	-0.303 (-0.45, -0.155)	6561
(7.5, 9.3)	(1210, 1327)	690	0.006 (-0.08, 0.092)	-0.057 (-0.151, 0.036)	0.027 (-0.07, 0.124)	0.076 (-0.032, 0.185)	-0.003 (-0.013, 0.008)	-0.017 (-0.029, -0.006)	0.105 (0.04, 0.17)	-0.027 (-0.1, 0.046)	0.343 (0.268, 0.419)	0.121 (0.041, 0.202)	0.052 (-0.062, 0.168)	-0.019 (-0.132, 0.094)	0.043 (-0.082, 0.168)	0.726 (0.599, 0.854)	-0.015 (-0.136, 0.106)	0.06 (-0.124, 0.242)	0.292 (0.145, 0.439)	-0.303 (-0.495, -0.114)	5140
(7.5, 9.3)	(1329, 1466)	406	0.071 (-0.064, 0.206)	-0.001 (-0.131, 0.128)	-0.132 (-0.286, 0.022)	-0.119 (-0.269, 0.031)	-0.01 (-0.027, 0.007)	-0.008 (-0.024, 0.008)	0.132 (0.039, 0.225)	-0.013 (-0.098, 0.073)	0.444 (0.327, 0.562)	0.081 (-0.027, 0.189)	-0.119 (-0.274, 0.039)	-0.039 (-0.233, 0.154)	0.052 (-0.13, 0.234)	1.241 (1.01, 1.474)	0.268 (0.069, 0.467)	0.34 (0.061, 0.616)	0.057 (-0.245, 0.361)	0.015 (-0.321, 0.352)	3589
(7.5, 9.3)	(1468, 3365)	1584	-0.077 (-0.15, -0.004)	0.093 (0.003, 0.182)	-0.252 (-0.354, -0.15)	0.022 (-0.11, 0.152)	-0.034 (-0.048, -0.021)	0.028 (0.011, 0.044)	0.035 (-0.024, 0.094)	-0.08 (-0.154, -0.005)	0.317 (0.249, 0.384)	0.167 (0.105, 0.229)	0.063 (-0.004, 0.131)	0.134 (0.027, 0.243)	0.128 (-0.006, 0.262)	1.301 (1.185, 1.418)	0.757 (0.644, 0.869)	-0.238 (-0.36, -0.116)	-0.091 (-0.235, 0.052)	0.061 (-0.073, 0.195)	15841
(6.1, 7.3)	(180, 420)	2058	-0.094 (-0.16, -0.029)	0.146 (0.057, 0.236)	-0.02 (-0.08, 0.039)	-0.289 (-0.365, -0.214)	-0.016 (-0.027, -0.006)	0.047 (0.032, 0.063)	-0.019 (-0.087, 0.049)	0.14 (0.05, 0.229)	0.318 (0.244, 0.393)	0.023 (-0.047, 0.094)	0.081 (0.002, 0.159)	0.038 (-0.036, 0.113)	0.357 (0.248, 0.467)	1.166 (1.085, 1.248)	-0.491 (-0.567, -0.416)	0.141 (0.04, 0.241)	0.257 (0.15, 0.364)	-0.079 (-0.166, 0.007)	15918
(6.1, 7.3)	(422, 569)	1322	-0.087 (-0.173, -0.003)	0.076 (-0.012, 0.164)	-0.019 (-0.105, 0.067)	-0.083 (-0.172, 0.006)	-0.01 (-0.026, 0.005)	0.009 (-0.007, 0.025)	0.001 (-0.076, 0.077)	-0.015 (-0.096, 0.066)	0.352 (0.27, 0.434)	0.149 (0.068, 0.231)	0.039 (-0.061, 0.137)	-0.2 (-0.313, -0.087)	0.18 (0.061, 0.299)	1 (0.883, 1.116)	-0.104 (-0.214, 0.006)	0.291 (0.135, 0.447)	-0.024 (-0.174, 0.125)	0.017 (-0.137, 0.172)	11852
(6.1, 7.3)	(571, 719)	623	-0.087 (-0.21, 0.036)	0.094 (-0.032, 0.22)	-0.02 (-0.135, 0.096)	-0.037 (-0.152, 0.08)	0.013 (-0.009, 0.034)	0.034 (0.012, 0.056)	-0.072 (-0.174, 0.028)	0.178 (0.072, 0.282)	0.486 (0.38, 0.593)	0.074 (-0.036, 0.188)	0.023 (-0.146, 0.192)	-0.006 (-0.159, 0.148)	0.123 (-0.034, 0.28)	1.014 (0.848, 1.181)	-0.049 (-0.204, 0.107)	0.29 (0.042, 0.538)	0.202 (-0.018, 0.424)	-0.125 (-0.332, 0.082)	5617
(6.1, 7.3)	(721, 827)	2155	-0.091 (-0.16, -0.022)	-0.024 (-0.108, 0.06)	-0.001 (-0.06, 0.059)	0.03 (-0.045, 0.104)	-0.029 (-0.038, -0.02)	-0.011 (-0.022, 0)	0.049 (0.003, 0.094)	0.038 (-0.021, 0.097)	0.516 (0.467, 0.567)	0.186 (0.136, 0.236)	-0.076 (-0.153, 0.002)	0.089 (0.015, 0.164)	0.05 (-0.044, 0.144)	1.195 (1.115, 1.275)	-0.006 (-0.079, 0.067)	-0.092 (-0.213, 0.029)	0.185 (0.094, 0.276)	-0.172 (-0.275, -0.069)	18099
(6.1, 7.3)	(829, 1015)	1500	-0.018 (-0.085, 0.049)	0.085 (0, 0.168)	-0.006 (-0.066, 0.052)	0.024 (-0.056, 0.105)	-0.036 (-0.047, -0.026)	0 (-0.015, 0.014)	0.047 (-0.003, 0.098)	-0.038 (-0.106, 0.031)	0.461 (0.405, 0.517)	0.166 (0.109, 0.223)	-0.08 (-0.156, -0.005)	-0.012 (-0.089, 0.065)	0.096 (-0.008, 0.201)	1.095 (1.012, 1.178)	0.041 (-0.038, 0.12)	0.005 (-0.116, 0.127)	0.195 (0.099, 0.292)	-0.191 (-0.301, -0.081)	11673
(6.1, 7.3)	(1017, 1124)	1034	-0.067 (-0.145, 0.012)	0.069 (-0.008, 0.147)	0.036 (-0.023, 0.095)	0.021 (-0.038, 0.08)	-0.002 (-0.013, 0.009)	0.004 (-0.007, 0.015)	0.022 (-0.032, 0.076)	-0.036 (-0.09, 0.017)	0.519 (0.452, 0.587)	0.073 (0.01, 0.137)	-0.028 (-0.09, 0.035)	0.001 (-0.085, 0.088)	0.065 (-0.021, 0.15)	0.86 (0.752, 0.969)	0.035 (-0.057, 0.127)	0.008 (-0.089, 0.106)	0.198 (0.082, 0.314)	-0.253 (-0.394, -0.111)	7489
(6.1, 7.3)	(1126, 1208)	999	-0.056 (-0.127, 0.016)	-0.018 (-0.089, 0.053)	0.011 (-0.047, 0.07)	0.05 (-0.008, 0.109)	0.005 (-0.003, 0.012)	0.004 (-0.003, 0.012)	-0.022 (-0.079, 0.036)	-0.042 (-0.098, 0.014)	0.352 (0.288, 0.416)	0.087 (0.026, 0.148)	0.005 (-0.072, 0.082)	0.046 (-0.035, 0.127)	0.08 (0.001, 0.16)	0.758 (0.671, 0.845)	0.104 (0.024, 0.183)	-0.008 (-0.109, 0.093)	0.189 (0.091, 0.286)	-0.191 (-0.307, -0.075)	5659
(6.1, 7.3)	(1210, 1327)	332	0.035 (-0.117, 0.186)	-0.017 (-0.176, 0.146)	0.084 (-0.05, 0.217)	0.095 (-0.044, 0.233)	0.026 (0.005, 0.047)	0.034 (0.011, 0.056)	0.057 (-0.047, 0.163)	-0.072 (-0.193, 0.05)	0.382 (0.265, 0.501)	-0.064 (-0.187, 0.06)	0.162 (0.018, 0.301)	0.209 (0, 0.416)	-0.149 (-0.371, 0.073)	1.173 (0.941, 1.408)	0.319 (0.107, 0.53)	0.028 (-0.235, 0.292)	0.174 (-0.087, 0.432)	-0.105 (-0.417, 0.207)	2748
(6.1, 7.3)	(1329, 1466)	131	0.052 (-0.203, 0.307)	-0.056 (-0.292, 0.18)	0.211 (-0.074, 0.498)	-0.092 (-0.367, 0.182)	-0.034 (-0.076, 0.007)	-0.044 (-0.084, -0.004)	0.269 (0.076, 0.464)	-0.054 (-0.225, 0.117)	0.25 (0.03, 0.474)	0.273 (0.071, 0.481)	-0.096 (-0.313, 0.138)	-0.239 (-0.583, 0.103)	-0.019 (-0.331, 0.292)	0.929 (0.577, 1.276)	0.266 (-0.103, 0.636)	0.036 (-0.348, 0.416)	0.23 (-0.206, 0.666)	-0.25 (-0.757, 0.258)	1227
(6.1, 7.3)	(1468, 3184)	878	0.012 (-0.072, 0.095)	0.077 (-0.019, 0.174)	-0.155 (-0.285, -0.024)	-0.074 (-0.232, 0.077)	-0.04 (-0.059, -0.022)	-0.071 (-0.094, -0.048)	-0.022 (-0.097, 0.052)	-0.031 (-0.126, 0.065)	0.303 (0.22, 0.387)	0.048 (-0.027, 0.125)	-0.018 (-0.103, 0.068)	0.132 (0.013, 0.251)	-0.064 (-0.21, 0.083)	1.085 (0.954, 1.215)	0.493 (0.371, 0.616)	-0.147 (-0.283, -0.013)	-0.102 (-0.243, 0.039)	-0.018 (-0.175, 0.141)	8443
(4.7, 5.9)	(206, 420)	1606	-0.046 (-0.119, 0.027)	0.054 (-0.032, 0.14)	-0.04 (-0.112, 0.033)	-0.278 (-0.368, -0.188)	-0.001 (-0.015, 0.013)	0.035 (0.017, 0.052)	-0.022 (-0.094, 0.049)	0.096 (0.007, 0.184)	0.3 (0.222, 0.377)	0.029 (-0.048, 0.106)	0.181 (0.091, 0.273)	0.001 (-0.083, 0.085)	0.118 (0.008, 0.227)	1.089 (1, 1.178)	-0.47 (-0.557, -0.382)	0.122 (-0.002, 0.245)	0.113 (0.001, 0.225)	-0.023 (-0.117, 0.071)	13493
(4.7, 5.9)	(422, 569)	1745	-0.023 (-0.094, 0.047)	0.108 (0.034, 0.181)	0.037 (-0.038, 0.112)	-0.063 (-0.143, 0.017)	0 (-0.015, 0.014)	0.039 (0.023, 0.054)	-0.006 (-0.07, 0.059)	0.029 (-0.039, 0.097)	0.33 (0.262, 0.397)	0.122 (0.054, 0.19)	0.041 (-0.037, 0.119)	-0.011 (-0.105, 0.083)	0.158 (0.054, 0.261)	0.921 (0.822, 1.019)	-0.206 (-0.299, -0.114)	0.091 (-0.033, 0.216)	0.386 (0.27, 0.502)	-0.358 (-0.487, -0.23)	15986
(4.7, 5.9)	(571, 719)	1009	-0.058 (-0.158, 0.042)	0.144 (0.036, 0.251)	0.06 (-0.042, 0.163)	-0.04 (-0.149, 0.07)	-0.016 (-0.031, 0)	0.02 (0.002, 0.037)	-0.002 (-0.078, 0.072)	0.128 (0.044, 0.212)	0.451 (0.366, 0.535)	0.142 (0.058, 0.227)	0.054 (-0.062, 0.171)	0.079 (-0.046, 0.204)	0.094 (-0.047, 0.233)	0.92 (0.777, 1.062)	-0.244 (-0.375, -0.115)	0.027 (-0.162, 0.215)	0.577 (0.388, 0.764)	-0.341 (-0.528, -0.153)	9606
(4.7, 5.9)	(721, 827)	2659	-0.078 (-0.146, -0.009)	-0.049 (-0.128, 0.029)	0.043 (-0.024, 0.11)	0.044 (-0.035, 0.122)	-0.038 (-0.048, -0.027)	-0.069 (-0.081, -0.056)	0.025 (-0.018, 0.069)	-0.007 (-0.061, 0.046)	0.445 (0.402, 0.488)	0.176 (0.131, 0.22)	-0.05 (-0.108, 0.008)	0.02 (-0.063, 0.101)	0.128 (0.033, 0.224)	1.03 (0.95, 1.111)	-0.11 (-0.185, -0.035)	0.01 (-0.095, 0.115)	0.418 (0.332, 0.503)	-0.367 (-0.48, -0.254)	25247
(4.7, 5.9)	(829, 1015)	1029	-0.102 (-0.195, -0.009)	0.063 (-0.052, 0.172)	-0.041 (-0.136, 0.054)	-0.076 (-0.206, 0.052)	0.001 (-0.013, 0.015)	0.033 (0.013, 0.053)	0.063 (-0.008, 0.134)	0.004 (-0.098, 0.107)	0.464 (0.393, 0.534)	0.038 (-0.033, 0.11)	-0.127 (-0.247, -0.007)	0.008 (-0.109, 0.126)	0.131 (-0.031, 0.293)	0.846 (0.729, 0.963)	0.064 (-0.045, 0.174)	-0.123 (-0.311, 0.064)	0.357 (0.205, 0.509)	-0.408 (-0.577, -0.238)	8628
(4.7, 5.9)	(1017, 1124)	1011	-0.039 (-0.116, 0.038)	0.01 (-0.06, 0.079)	0.092 (0.026, 0.159)	-0.003 (-0.064, 0.057)	0.002 (-0.005, 0.009)	-0.004 (-0.011, 0.002)	0.081 (0.024, 0.137)	-0.005 (-0.057, 0.047)	0.381 (0.322, 0.441)	0.002 (-0.055, 0.059)	0.044 (-0.025, 0.115)	0.126 (0.034, 0.219)	0.003 (-0.081, 0.087)	0.9 (0.802, 0.999)	0.045 (-0.043, 0.133)	-0.08 (-0.175, 0.015)	0.303 (0.196, 0.408)	-0.488 (-0.627, -0.351)	6060
(4.7, 5.9)	(1126, 1208)	411	0.032 (-0.092, 0.155)	-0.036 (-0.151, 0.08)	-0.049 (-0.161, 0.062)	0.019 (-0.086, 0.123)	0.004 (-0.013, 0.02)	0 (-0.015, 0.015)	0.058 (-0.039, 0.154)	0.019 (-0.072, 0.11)	0.399 (0.295, 0.503)	-0.029 (-0.125, 0.067)	0.056 (-0.054, 0.169)	0.059 (-0.104, 0.222)	-0.045 (-0.198, 0.107)	0.996 (0.819, 1.172)	-0.007 (-0.159, 0.147)	0.028 (-0.141, 0.196)	0.23 (0.031, 0.429)	-0.379 (-0.616, -0.142)	2913
(4.7, 5.9)	(1210, 1327)	397	-0.029 (-0.137, 0.078)	-0.03 (-0.129, 0.07)	-0.112 (-0.205, -0.02)	-0.054 (-0.138, 0.03)	0.017 (-0.002, 0.036)	-0.014 (-0.032, 0.003)	0.102 (0.001, 0.204)	-0.052 (-0.145, 0.042)	0.305 (0.2, 0.412)	-0.013 (-0.12, 0.095)	0.014 (-0.098, 0.129)	0.112 (-0.012, 0.235)	0.071 (-0.04, 0.183)	0.526 (0.406, 0.645)	0.177 (0.057, 0.298)	0.008 (-0.116, 0.133)	0.012 (-0.128, 0.15)	-0.035 (-0.202, 0.132)	2341
(4.7, 5.9)	(1329, 1466)	143	-0.122 (-0.321, 0.078)	-0.105 (-0.346, 0.133)	-0.173 (-0.434, 0.092)	-0.187 (-0.495, 0.127)	0.018 (-0.026, 0.061)	-0.031 (-0.08, 0.018)	-0.018 (-0.193, 0.16)	-0.173 (-0.372, 0.041)	0.283 (0.085, 0.48)	0.058 (-0.133, 0.259)	-0.018 (-0.193, 0.171)	0.047 (-0.284, 0.377)	-0.15 (-0.519, 0.214)	0.222 (-0.147, 0.593)	0.418 (0.073, 0.764)	0.039 (-0.314, 0.384)	-0.162 (-0.547, 0.223)	0.394 (-0.123, 0.912)	1318
(4.7, 5.9)	(1469, 2951)	676	0.026 (-0.072, 0.124)	0.16 (0.049, 0.272)	-0.207 (-0.352, -0.063)	-0.146 (-0.315, 0.022)	-0.039 (-0.059, -0.018)	-0.054 (-0.076, -0.031)	-0.017 (-0.098, 0.064)	-0.143 (-0.235, -0.051)	0.263 (0.173, 0.353)	0.024 (-0.06, 0.108)	0.037 (-0.049, 0.124)	0.217 (0.076, 0.358)	-0.236 (-0.389, -0.082)	1.065 (0.911, 1.221)	0.497 (0.354, 0.641)	-0.189 (-0.336, -0.043)	-0.069 (-0.226, 0.088)	-0.11 (-0.315, 0.092)	6577
(3.4, 4.5)	(248, 420)	756	-0.069 (-0.172, 0.033)	0.102 (-0.015, 0.221)	0.072 (-0.038, 0.182)	-0.109 (-0.236, 0.021)	-0.016 (-0.042, 0.01)	0.069 (0.036, 0.101)	0.025 (-0.074, 0.124)	0.088 (-0.029, 0.204)	0.32 (0.213, 0.427)	0.065 (-0.042, 0.175)	0.092 (-0.015, 0.199)	0.038 (-0.095, 0.17)	0.152 (-0.017, 0.319)	1.055 (0.916, 1.194)	-0.412 (-0.547, -0.277)	0.052 (-0.111, 0.214)	0.166 (0.007, 0.325)	-0.033 (-0.201, 0.134)	7057
(3.4, 4.5)	(422, 569)	1522	-0.028 (-0.106, 0.049)	0.217 (0.133, 0.3)	-0.032 (-0.114, 0.052)	0.041 (-0.049, 0.132)	-0.016 (-0.031, 0)	0.033 (0.016, 0.051)	-0.052 (-0.115, 0.012)	0.04 (-0.029, 0.108)	0.345 (0.273, 0.418)	0.136 (0.062, 0.211)	0.097 (0.015, 0.177)	-0.011 (-0.105, 0.082)	-0.002 (-0.108, 0.103)	1.015 (0.911, 1.119)	-0.027 (-0.128, 0.074)	0.128 (0, 0.256)	0.301 (0.182, 0.42)	-0.264 (-0.414, -0.115)	14559
(3.4, 4.5)	(571, 719)	1962	-0.021 (-0.098, 0.056)	0.035 (-0.061, 0.131)	-0.023 (-0.105, 0.058)	-0.005 (-0.109, 0.099)	-0.018 (-0.032, -0.004)	0.062 (0.044, 0.079)	0.037 (-0.013, 0.088)	0.068 (-0.003, 0.139)	0.479 (0.423, 0.536)	0.083 (0.028, 0.139)	-0.064 (-0.12, -0.008)	0.143 (0.046, 0.239)	-0.167 (-0.292, -0.041)	1.206 (1.102, 1.311)	-0.639 (-0.738, -0.54)	-0.246 (-0.351, -0.142)	0.789 (0.662, 0.917)	-0.379 (-0.518, -0.24)	20393
(3.4, 4.5)	(721, 827)	2781	0.002 (-0.06, 0.064)	0.162 (0.079, 0.246)	-0.036 (-0.102, 0.029)	0.053 (-0.042, 0.148)	-0.054 (-0.065, -0.043)	0.007 (-0.009, 0.023)	0.066 (0.023, 0.11)	0.037 (-0.024, 0.098)	0.488 (0.444, 0.532)	0.102 (0.06, 0.144)	-0.036 (-0.08, 0.008)	0.039 (-0.044, 0.122)	-0.029 (-0.148, 0.092)	1.267 (1.185, 1.35)	-0.295 (-0.371, -0.219)	0.059 (-0.028, 0.146)	0.581 (0.494, 0.668)	-0.551 (-0.662, -0.441)	26926
(3.4, 4.5)	(829, 1015)	1456	0.003 (-0.076, 0.083)	0.101 (-0.046, 0.243)	-0.111 (-0.193, -0.029)	0.069 (-0.098, 0.235)	-0.031 (-0.042, -0.021)	0.018 (-0.005, 0.041)	0.056 (-0.003, 0.114)	0.144 (0.021, 0.271)	0.392 (0.336, 0.448)	0.079 (0.024, 0.134)	-0.002 (-0.065, 0.062)	0.041 (-0.064, 0.146)	0.023 (-0.19, 0.238)	0.956 (0.86, 1.053)	0.054 (-0.037, 0.144)	-0.144 (-0.258, -0.03)	0.317 (0.215, 0.419)	-0.394 (-0.533, -0.256)	11804
(3.4, 4.5)	(1017, 1124)	489	0.018 (-0.09, 0.127)	-0.044 (-0.141, 0.053)	-0.146 (-0.266, -0.027)	0.037 (-0.069, 0.145)	0.025 (0.008, 0.042)	-0.001 (-0.016, 0.014)	0.056 (-0.035, 0.147)	-0.007 (-0.087, 0.074)	0.319 (0.233, 0.405)	0.06 (-0.029, 0.15)	0.008 (-0.091, 0.11)	0.203 (0.049, 0.356)	0.188 (0.053, 0.322)	0.712 (0.566, 0.857)	0.139 (-0.008, 0.287)	0.115 (-0.021, 0.251)	0.156 (-0.016, 0.328)	-0.039 (-0.265, 0.186)	3568
(3.4, 4.5)	(1126, 1208)	198	0.065 (-0.105, 0.235)	0.197 (0.038, 0.355)	-0.061 (-0.2, 0.079)	0.129 (0, 0.258)	0.027 (0.009, 0.044)	0.021 (0.005, 0.037)	0 (-0.135, 0.137)	-0.119 (-0.253, 0.015)	0.455 (0.301, 0.613)	-0.084 (-0.255, 0.09)	0.012 (-0.175, 0.224)	-0.012 (-0.243, 0.217)	0.19 (-0.028, 0.411)	1.001 (0.746, 1.257)	0.014 (-0.249, 0.275)	-0.089 (-0.365, 0.186)	0.117 (-0.202, 0.432)	-0.421 (-0.729, -0.114)	1276
(3.4, 4.5)	(1210, 1327)	252	-0.004 (-0.116, 0.109)	0.059 (-0.054, 0.172)	-0.036 (-0.163, 0.09)	0.069 (-0.058, 0.195)	0.01 (-0.006, 0.026)	0.013 (-0.003, 0.028)	0.066 (-0.054, 0.189)	-0.044 (-0.164, 0.076)	0.073 (-0.059, 0.206)	-0.054 (-0.185, 0.081)	0.067 (-0.103, 0.259)	0.11 (-0.044, 0.264)	-0.059 (-0.215, 0.094)	0.309 (0.144, 0.473)	0.056 (-0.111, 0.223)	0.079 (-0.119, 0.275)	0.182 (0.001, 0.364)	-0.132 (-0.362, 0.097)	1442
(3.4, 4.5)	(1329, 1465)	184	-0.024 (-0.151, 0.103)	0.094 (-0.043, 0.23)	-0.038 (-0.155, 0.08)	0.044 (-0.086, 0.174)	0.002 (-0.002, 0.005)	-0.001 (-0.005, 0.004)	0.152 (0.009, 0.296)	-0.038 (-0.197, 0.122)	0.04 (-0.107, 0.189)	-0.09 (-0.276, 0.102)	-0.228 (-0.474, 0.073)	0.127 (-0.1, 0.354)	-0.049 (-0.283, 0.185)	0.122 (-0.102, 0.344)	0.306 (0.038, 0.57)	0.164 (-0.208, 0.5)	0.161 (-0.102, 0.424)	0.103 (-0.219, 0.426)	428
(3.4, 4.5)	(1471, 2971)	395	0.003 (-0.137, 0.143)	0.013 (-0.139, 0.162)	-0.076 (-0.248, 0.095)	-0.123 (-0.315, 0.068)	-0.005 (-0.024, 0.014)	-0.069 (-0.09, -0.048)	0.044 (-0.062, 0.15)	-0.008 (-0.13, 0.115)	0.256 (0.14, 0.375)	0.003 (-0.11, 0.118)	0.055 (-0.067, 0.18)	0.029 (-0.169, 0.226)	-0.225 (-0.447, 0)	1.158 (0.943, 1.373)	0.356 (0.15, 0.561)	-0.097 (-0.319, 0.124)	0.325 (0.09, 0.561)	-0.42 (-0.709, -0.129)	3668
(-0.7, 3.2)	(279, 420)	569	-0.172 (-0.36, 0.014)	0.041 (-0.124, 0.205)	-0.263 (-0.469, -0.062)	-0.118 (-0.295, 0.061)	0.027 (-0.016, 0.07)	0.066 (0.028, 0.103)	-0.047 (-0.181, 0.081)	0.106 (-0.026, 0.236)	0.208 (0.077, 0.341)	-0.022 (-0.147, 0.106)	0.084 (-0.038, 0.204)	-0.049 (-0.237, 0.136)	0.061 (-0.114, 0.234)	1.246 (1.073, 1.419)	-0.702 (-0.869, -0.535)	0.289 (0.1, 0.469)	0.161 (-0.018, 0.339)	0.037 (-0.198, 0.273)	5824
(-2.9, 3.2)	(422, 569)	3109	-0.213 (-0.29, -0.136)	0.056 (-0.007, 0.119)	-0.211 (-0.291, -0.131)	0.011 (-0.055, 0.078)	0.003 (-0.011, 0.018)	0.039 (0.027, 0.05)	0.048 (-0.008, 0.103)	0.017 (-0.031, 0.065)	0.331 (0.278, 0.385)	0.102 (0.048, 0.156)	0.037 (-0.017, 0.092)	0.253 (0.169, 0.338)	0.092 (0.022, 0.162)	1.164 (1.088, 1.24)	-0.468 (-0.541, -0.394)	0.019 (-0.063, 0.1)	0.31 (0.234, 0.385)	-0.16 (-0.256, -0.063)	30674
(-3.2, 3.2)	(571, 719)	4458	0.02 (-0.057, 0.098)	0.038 (-0.019, 0.096)	-0.103 (-0.187, -0.02)	0.04 (-0.021, 0.101)	-0.045 (-0.057, -0.033)	-0.027 (-0.036, -0.019)	0.089 (0.029, 0.148)	0.055 (0.014, 0.095)	0.447 (0.406, 0.489)	0.044 (0.002, 0.086)	-0.02 (-0.064, 0.025)	0.412 (0.319, 0.506)	-0.056 (-0.124, 0.01)	1.509 (1.439, 1.58)	-0.703 (-0.77, -0.635)	-0.179 (-0.256, -0.102)	0.886 (0.802, 0.969)	-0.331 (-0.412, -0.25)	44403
(-3.1, 3.2)	(721, 827)	1478	0.175 (0.03, 0.326)	0.12 (0.023, 0.217)	0.028 (-0.132, 0.191)	0.092 (-0.004, 0.187)	-0.001 (-0.024, 0.023)	0.009 (-0.005, 0.023)	0.19 (0.08, 0.3)	0.008 (-0.061, 0.077)	0.374 (0.306, 0.442)	0.037 (-0.032, 0.106)	0.099 (0.021, 0.177)	0.779 (0.593, 0.97)	0.104 (-0.007, 0.214)	1.313 (1.201, 1.425)	-0.307 (-0.416, -0.196)	0.14 (0.006, 0.275)	0.582 (0.452, 0.71)	-0.249 (-0.391, -0.107)	13941
(-2.4, 3.2)	(829, 1015)	882	0.204 (0.028, 0.378)	-0.134 (-0.307, 0.036)	-0.117 (-0.295, 0.061)	-0.13 (-0.292, 0.032)	-0.031 (-0.046, -0.017)	0.01 (-0.003, 0.022)	0.233 (0.074, 0.392)	-0.004 (-0.14, 0.132)	0.354 (0.277, 0.432)	0.081 (0, 0.164)	0.031 (-0.113, 0.178)	0.281 (0.048, 0.514)	0.165 (-0.043, 0.373)	1.045 (0.905, 1.186)	0.211 (0.076, 0.346)	0.022 (-0.199, 0.242)	0.728 (0.526, 0.927)	-0.37 (-0.602, -0.136)	6913
(-1.6, 3.2)	(1017, 1123)	241	0.104 (-0.127, 0.333)	0.041 (-0.17, 0.253)	-0.114 (-0.307, 0.081)	0.089 (-0.068, 0.247)	-0.004 (-0.021, 0.014)	0.016 (0.002, 0.029)	0.113 (-0.051, 0.275)	-0.117 (-0.239, 0.005)	0.419 (0.271, 0.567)	0.129 (-0.029, 0.288)	-0.004 (-0.182, 0.166)	0.416 (0.116, 0.718)	-0.076 (-0.31, 0.16)	0.832 (0.548, 1.115)	0.442 (0.158, 0.727)	-0.025 (-0.371, 0.323)	0.577 (0.283, 0.872)	-0.558 (-0.899, -0.218)	1881
(-1.5, 3.2)	(1126, 1207)	109	0.089 (-0.189, 0.361)	0.198 (-0.052, 0.451)	0.004 (-0.228, 0.234)	-0.071 (-0.266, 0.125)	-0.021 (-0.06, 0.018)	-0.013 (-0.046, 0.02)	0.202 (-0.039, 0.448)	0.067 (-0.118, 0.252)	0.251 (0.056, 0.45)	-0.105 (-0.315, 0.11)	0.058 (-0.196, 0.3)	0.217 (-0.237, 0.672)	-0.338 (-0.708, 0.034)	0.939 (0.55, 1.333)	0.021 (-0.401, 0.44)	0.093 (-0.383, 0.555)	0.553 (0.079, 1.031)	-0.287 (-0.924, 0.361)	886
(-0.1, 3.2)	(1212, 1322)	84	0.037 (-0.277, 0.348)	0.236 (-0.052, 0.522)	0 (-0.253, 0.253)	0.106 (-0.121, 0.339)	-0.014 (-0.046, 0.019)	-0.004 (-0.033, 0.026)	0.179 (-0.072, 0.434)	0.006 (-0.22, 0.232)	0.218 (-0.027, 0.464)	-0.059 (-0.353, 0.249)	0.257 (-0.248, 0.667)	0.58 (0.2, 0.963)	0.138 (-0.208, 0.483)	0.663 (0.269, 1.059)	0.175 (-0.245, 0.592)	-0.271 (-0.801, 0.259)	0.086 (-0.336, 0.51)	-0.222 (-0.894, 0.432)	624
(0.4, 3.2)	(1329, 1466)	102	0.455 (0.163, 0.745)	-0.039 (-0.312, 0.234)	0.29 (0.099, 0.48)	0.095 (-0.086, 0.276)	0.078 (0.029, 0.126)	0.06 (0.014, 0.105)	0.262 (-0.009, 0.54)	-0.082 (-0.307, 0.144)	-0.051 (-0.339, 0.241)	0.029 (-0.296, 0.375)	-0.101 (-0.405, 0.215)	0.255 (-0.108, 0.614)	-0.271 (-0.584, 0.041)	1.219 (0.793, 1.639)	0.554 (0.136, 0.965)	0.189 (-0.173, 0.549)	0.867 (0.419, 1.314)	-0.313 (-0.938, 0.304)	797
(-0.8, 3.2)	(1470, 2931)	314	0.568 (0.385, 0.751)	-0.184 (-0.397, 0.03)	-0.045 (-0.21, 0.12)	-0.155 (-0.358, 0.046)	0.001 (-0.013, 0.014)	0.013 (-0.003, 0.03)	0.171 (0.025, 0.32)	0.065 (-0.101, 0.239)	0.351 (0.193, 0.512)	-0.074 (-0.21, 0.065)	0.049 (-0.125, 0.246)	0.603 (0.325, 0.885)	-0.13 (-0.436, 0.177)	2.075 (1.77, 2.378)	0.397 (0.132, 0.66)	0.037 (-0.331, 0.403)	0.224 (-0.087, 0.535)	-0.098 (-0.423, 0.229)	2550
